# Supplementary material for: Gut microbiome for predicting immune checkpoint blockade-associated adverse events
Source: Genome Med. 2024 Jan 19;16:16. doi: 10.1186/s13073-024-01285-9 (PMC10799412; doi:10.1186/s13073-024-01285-9)
Supplement: Supplementary file 1 — Additional file 1: Table S1. Sample information for downloaded raw data. Table S2. Clinical characteristics of reviewed studies. Table S3. Clinical characteristics of in-house cohorts. Table S4. Differential microbial species between irAEs and non-irAEs in the integrated anti-CTLA-4 datasets. Table S5. Differential microbial species between irAEs and non-irAEs in the integrated anti-PD-1/PD-L1 datasets. Table S6. Wilcox-rank sum test for species filtering between with blocking on the ‘Study’. Important species (all P value < 0.1) compared between irAEs and non-irAEs and between responders and non-responders, were showcased in the data sheet, respectively. Table S7. Fourteen Species and relative abundance for model classifier. Table S8. Wilcox-rank sum test for pathway from PICRUST2 output. Differential pathways (FDR < 0.005) were showcased in the data sheet. Table S9. Wilcox-rank sum test for EC number from PICRUST2 output. Differential EC (FDR < 0.005) were showcased in the data sheet. Table S10. Differential genes (FDR < 0.5) from the colon tissue RNA sequencing (N = 9) were showcased in the data sheet. Table S11. Differential KEGG pathways (FDR < 0.05) analyzed by gene set enrichment analysis (GSEA). [file 13073_2024_1285_MOESM1_ESM.zip › Additional file 1/Table.S1.csv]

Sample_ID	Patient_ID	Study	Treatment	Tumor
SRR12695484	P2018.04.515rcbc1.010	Cascone	combined	LungCa
SRR12695485	P2018.04.515rcbc1.009	Cascone	combined	LungCa
SRR12695486	P2018.04.515rcbc1.008	Cascone	combined	LungCa
SRR12695489	P2019.18.515rcbc2.190	Cascone	combined	LungCa
SRR12695490	P2019.18.515rcbc2.188	Cascone	combined	LungCa
SRR12695492	P2019.18.515rcbc2.187	Cascone	combined	LungCa
SRR12695493	P2019.18.515rcbc2.186	Cascone	combined	LungCa
SRR12695494	P2019.16.515rcbc3.061	Cascone	combined	LungCa
SRR12695495	P2019.16.515rcbc3.039	Cascone	combined	LungCa
SRR12695496	P2019.16.515rcbc3.037	Cascone	combined	LungCa
SRR12695497	P2019.16.515rcbc3.036	Cascone	combined	LungCa
SRR12695498	P2019.16.515rcbc3.035	Cascone	combined	LungCa
SRR12695501	P2019.16.515rcbc3.031	Cascone	combined	LungCa
SRR12695504	P2019.16.515rcbc3.028	Cascone	combined	LungCa
SRR12695506	P2019.16.515rcbc3.024	Cascone	combined	LungCa
SRR12695510	P2019.16.515rcbc3.016	Cascone	combined	LungCa
SRR12695511	P2019.16.515rcbc3.015	Cascone	combined	LungCa
SRR12695512	P2019.16.515rcbc3.014	Cascone	combined	LungCa
SRR12695513	P2018.04.515rcbc1.005	Cascone	combined	LungCa
SRR12695514	P2019.16.515rcbc3.013	Cascone	combined	LungCa
SRR12695515	P2019.16.515rcbc3.011	Cascone	combined	LungCa
SRR12695517	P2019.16.515rcbc3.009	Cascone	combined	LungCa
SRR12695518	P2019.16.515rcbc3.008	Cascone	combined	LungCa
SRR12695520	P2019.16.515rcbc3.006	Cascone	combined	LungCa
SRR12695522	P2019.16.515rcbc3.003	Cascone	combined	LungCa
SRR12695526	P2018.04.515rcbc1.030	Cascone	combined	LungCa
SRR12695527	P2018.04.515rcbc1.029	Cascone	combined	LungCa
SRR12695528	P2018.04.515rcbc1.028	Cascone	combined	LungCa
SRR12695529	P2018.04.515rcbc1.027	Cascone	combined	LungCa
SRR12695530	P2018.04.515rcbc1.026	Cascone	combined	LungCa
SRR12695534	P2018.04.515rcbc1.022	Cascone	combined	LungCa
SRR12695536	P2018.04.515rcbc1.021	Cascone	combined	LungCa
SRR12695537	P2018.04.515rcbc1.020	Cascone	combined	LungCa
SRR12695540	P2018.04.515rcbc1.017	Cascone	combined	LungCa
SRR12695541	P2018.04.515rcbc1.016	Cascone	combined	LungCa
SRR12695544	P2018.04.515rcbc1.012	Cascone	combined	LungCa
SRR12695545	P2018.04.515rcbc1.011	Cascone	combined	LungCa
SRR12695546	P2018.04.515rcbc1.002	Cascone	combined	LungCa
SRR12695547	P2018.04.515rcbc1.001	Cascone	combined	LungCa
SRR5367463	G048	Chaput	anti-CTLA-4	Melonoma
SRR5367466	G046	Chaput	anti-CTLA-4	Melonoma
SRR5367468	G042	Chaput	anti-CTLA-4	Melonoma
SRR5367475	G039	Chaput	anti-CTLA-4	Melonoma
SRR5367476	G038	Chaput	anti-CTLA-4	Melonoma
SRR5367480	G037	Chaput	anti-CTLA-4	Melonoma
SRR5367483	G036	Chaput	anti-CTLA-4	Melonoma
SRR5367485	G035	Chaput	anti-CTLA-4	Melonoma
SRR5367487	G034	Chaput	anti-CTLA-4	Melonoma
SRR5367488	G030	Chaput	anti-CTLA-4	Melonoma
SRR5367492	G028	Chaput	anti-CTLA-4	Melonoma
SRR5367494	G024	Chaput	anti-CTLA-4	Melonoma
SRR5367495	G022	Chaput	anti-CTLA-4	Melonoma
SRR5367498	G021	Chaput	anti-CTLA-4	Melonoma
SRR5367501	G020	Chaput	anti-CTLA-4	Melonoma
SRR5367505	G017	Chaput	anti-CTLA-4	Melonoma
SRR5367508	G016	Chaput	anti-CTLA-4	Melonoma
SRR5367513	G015	Chaput	anti-CTLA-4	Melonoma
SRR5367515	G014	Chaput	anti-CTLA-4	Melonoma
SRR5367520	G012	Chaput	anti-CTLA-4	Melonoma
SRR5367523	G009	Chaput	anti-CTLA-4	Melonoma
SRR5367527	G008	Chaput	anti-CTLA-4	Melonoma
SRR5367533	G006	Chaput	anti-CTLA-4	Melonoma
SRR5367537	G004	Chaput	anti-CTLA-4	Melonoma
SRR5367540	G003	Chaput	anti-CTLA-4	Melonoma
SRR5367542	G001	Chaput	anti-CTLA-4	Melonoma
SRR2940911	1	Dubin	anti-CTLA-4	Melonoma
SRR2940912	2	Dubin	anti-CTLA-4	Melonoma
SRR2940913	11	Dubin	anti-CTLA-4	Melonoma
SRR2940914	12	Dubin	anti-CTLA-4	Melonoma
SRR2940915	13	Dubin	anti-CTLA-4	Melonoma
SRR2940916	14	Dubin	anti-CTLA-4	Melonoma
SRR2940917	15	Dubin	anti-CTLA-4	Melonoma
SRR2940918	16	Dubin	anti-CTLA-4	Melonoma
SRR2940919	17	Dubin	anti-CTLA-4	Melonoma
SRR2940920	18	Dubin	anti-CTLA-4	Melonoma
SRR2940921	19	Dubin	anti-CTLA-4	Melonoma
SRR2940922	20	Dubin	anti-CTLA-4	Melonoma
SRR2940923	3	Dubin	anti-CTLA-4	Melonoma
SRR2940924	21	Dubin	anti-CTLA-4	Melonoma
SRR2940925	22	Dubin	anti-CTLA-4	Melonoma
SRR2940926	23	Dubin	anti-CTLA-4	Melonoma
SRR2940927	24	Dubin	anti-CTLA-4	Melonoma
SRR2940928	25	Dubin	anti-CTLA-4	Melonoma
SRR2940929	26	Dubin	anti-CTLA-4	Melonoma
SRR2940930	27	Dubin	anti-CTLA-4	Melonoma
SRR2940931	28	Dubin	anti-CTLA-4	Melonoma
SRR2940932	29	Dubin	anti-CTLA-4	Melonoma
SRR2940933	30	Dubin	anti-CTLA-4	Melonoma
SRR2940934	4	Dubin	anti-CTLA-4	Melonoma
SRR2940935	31	Dubin	anti-CTLA-4	Melonoma
SRR2940936	32	Dubin	anti-CTLA-4	Melonoma
SRR2940937	33	Dubin	anti-CTLA-4	Melonoma
SRR2940938	34	Dubin	anti-CTLA-4	Melonoma
SRR2940945	5	Dubin	anti-CTLA-4	Melonoma
SRR2940956	6	Dubin	anti-CTLA-4	Melonoma
SRR2940967	7	Dubin	anti-CTLA-4	Melonoma
SRR2940978	8	Dubin	anti-CTLA-4	Melonoma
SRR2940987	9	Dubin	anti-CTLA-4	Melonoma
SRR2940988	10	Dubin	anti-CTLA-4	Melonoma
SRR17421822	PD1TPF17188dna201907	McCulloch	anti-PD1	Melonoma
SRR17421823	PD117006dna201907	McCulloch	anti-PD1	Melonoma
SRR17421824	PD1TPF1847dna201907	McCulloch	anti-PD1	Melonoma
SRR17421825	PD1TPF18203dna201907	McCulloch	anti-PD1	Melonoma
SRR17421827	PD1TPF1897dna201907	McCulloch	anti-PD1	Melonoma
SRR17421828	PD1TPF1830dna201907	McCulloch	anti-PD1	Melonoma
SRR17421831	PD1TPF18130dna201907	McCulloch	anti-PD1	Melonoma
SRR17421832	PD1TPF1831dna201907	McCulloch	anti-PD1	Melonoma
SRR17421833	PD1TPF18228dna201907	McCulloch	anti-PD1	Melonoma
SRR17421834	PD1TPF17183dna201907	McCulloch	anti-PD1	Melonoma
SRR17421837	PD1TPF18193dna201907	McCulloch	anti-PD1	Melonoma
SRR17421838	PD1TPF18207dna201907	McCulloch	anti-PD1	Melonoma
SRR17421839	PD125Pittsdna201907	McCulloch	anti-PD1	Melonoma
SRR17421840	PD117148dna201907	McCulloch	anti-PD1	Melonoma
SRR17421843	PD1SS17002dna201907	McCulloch	anti-PD1	Melonoma
SRR17421844	PD1SS17019dna201907	McCulloch	anti-PD1	Melonoma
SRR17421846	PD1TPF17193dna201907	McCulloch	anti-PD1	Melonoma
SRR17421849	PD117012dna201907	McCulloch	anti-PD1	Melonoma
SRR17421850	PD116012dna201907	McCulloch	anti-PD1	Melonoma
SRR17421851	PD119Pittsdna201907	McCulloch	anti-PD1	Melonoma
SRR17421852	PD117026dna201907	McCulloch	anti-PD1	Melonoma
SRR17421853	PD1SS17023dna201907	McCulloch	anti-PD1	Melonoma
SRR17421854	PD1SS17063dna201907	McCulloch	anti-PD1	Melonoma
SRR17421855	PD1SS17084dna201907	McCulloch	anti-PD1	Melonoma
SRR17421856	PD118Pittsdna201907	McCulloch	anti-PD1	Melonoma
SRR17421857	PD1SS17004dna201907	McCulloch	anti-PD1	Melonoma
SRR17421859	PD117033dna201907	McCulloch	anti-PD1	Melonoma
SRR17421861	PD1TPF17185dna201907	McCulloch	anti-PD1	Melonoma
SRR17421863	PD117008dna201907	McCulloch	anti-PD1	Melonoma
SRR17421864	PD1TPF17258dna201907	McCulloch	anti-PD1	Melonoma
SRR17421865	PD1TPF17210dna201907	McCulloch	anti-PD1	Melonoma
SRR17421866	PD1TPF17182dna201907	McCulloch	anti-PD1	Melonoma
SRR17421868	PD1TPF17174dna201907	McCulloch	anti-PD1	Melonoma
SRR17421869	PD1SS17054dna201907	McCulloch	anti-PD1	Melonoma
SRR17421871	PD1TPF17263dna201907	McCulloch	anti-PD1	Melonoma
SRR17421878	PD1TPF1820dna201907	McCulloch	anti-PD1	Melonoma
SRR17421879	PD1TPF1822dna201907	McCulloch	anti-PD1	Melonoma
SRR17421880	PD116009dna201907	McCulloch	anti-PD1	Melonoma
SRR17421883	PD1SS17043dna201907	McCulloch	anti-PD1	Melonoma
SRR17421884	PD1SS17072dna201907	McCulloch	anti-PD1	Melonoma
SRR17421885	PD117044dna201907	McCulloch	anti-PD1	Melonoma
SRR17421888	PD124Pittsdna201907	McCulloch	anti-PD1	Melonoma
SRR17421889	PD1SS17005dna201907	McCulloch	anti-PD1	Melonoma
SRR17421890	PD1SS17081dna201907	McCulloch	anti-PD1	Melonoma
SRR17421893	PD117059dna201907	McCulloch	anti-PD1	Melonoma
SRR17421896	PD1SS17003dna201907	McCulloch	anti-PD1	Melonoma
SRR17421897	PD116001dna201907	McCulloch	anti-PD1	Melonoma
SRR17421898	PD128Pittsdna201907	McCulloch	anti-PD1	Melonoma
SRR17421899	PD117001dna201907	McCulloch	anti-PD1	Melonoma
SRR17421900	PD117Pittsdna201907	McCulloch	anti-PD1	Melonoma
SRR17421901	PD1SS17052dna201907	McCulloch	anti-PD1	Melonoma
SRR11071435	27499-34	Hakozaki	anti-PD1	LungCa
SRR11071396	27499-08	Hakozaki	anti-PD1	LungCa
SRR11071434	27499-35	Hakozaki	anti-PD1	LungCa
SRR11071397	27499-07	Hakozaki	anti-PD1	LungCa
SRR11071441	27499-30	Hakozaki	anti-PD1	LungCa
SRR11071398	27499-06	Hakozaki	anti-PD1	LungCa
SRR11071440	27499-31	Hakozaki	anti-PD1	LungCa
SRR11071399	28297-02	Hakozaki	anti-PD1	LungCa
SRR11071442	27499-29	Hakozaki	anti-PD1	LungCa
SRR11071400	28297-01	Hakozaki	anti-PD1	LungCa
SRR11071443	27499-28	Hakozaki	anti-PD1	LungCa
SRR11071401	27499-05	Hakozaki	anti-PD1	LungCa
SRR11071444	27499-27	Hakozaki	anti-PD1	LungCa
SRR11071402	27499-04	Hakozaki	anti-PD1	LungCa
SRR11071445	27499-26	Hakozaki	anti-PD1	LungCa
SRR11071403	28297-05	Hakozaki	anti-PD1	LungCa
SRR11071446	27499-25	Hakozaki	anti-PD1	LungCa
SRR11071404	27499-22	Hakozaki	anti-PD1	LungCa
SRR11071447	28297-04	Hakozaki	anti-PD1	LungCa
SRR11071405	30119-07	Hakozaki	anti-PD1	LungCa
SRR11071448	27499-24	Hakozaki	anti-PD1	LungCa
SRR11071406	30119-06	Hakozaki	anti-PD1	LungCa
SRR11071449	27499-23	Hakozaki	anti-PD1	LungCa
SRR11071407	30119-05	Hakozaki	anti-PD1	LungCa
SRR11071450	27499-21	Hakozaki	anti-PD1	LungCa
SRR11071408	30119-04	Hakozaki	anti-PD1	LungCa
SRR11071451	27499-20	Hakozaki	anti-PD1	LungCa
SRR11071409	30119-03	Hakozaki	anti-PD1	LungCa
SRR11071452	27499-19	Hakozaki	anti-PD1	LungCa
SRR11071410	30119-02	Hakozaki	anti-PD1	LungCa
SRR11071453	27499-18	Hakozaki	anti-PD1	LungCa
SRR11071411	30119-01	Hakozaki	anti-PD1	LungCa
SRR11071454	27499-17	Hakozaki	anti-PD1	LungCa
SRR11071412	29419-11	Hakozaki	anti-PD1	LungCa
SRR11071455	28297-07	Hakozaki	anti-PD1	LungCa
SRR11071413	29419-10	Hakozaki	anti-PD1	LungCa
SRR11071456	27499-16	Hakozaki	anti-PD1	LungCa
SRR11071414	27499-03	Hakozaki	anti-PD1	LungCa
SRR11071457	28297-06	Hakozaki	anti-PD1	LungCa
SRR11071415	29419-09	Hakozaki	anti-PD1	LungCa
SRR11071458	28297-03	Hakozaki	anti-PD1	LungCa
SRR11071416	29419-08	Hakozaki	anti-PD1	LungCa
SRR11071459	27499-15	Hakozaki	anti-PD1	LungCa
SRR11071417	29419-07	Hakozaki	anti-PD1	LungCa
SRR11071460	27499-14	Hakozaki	anti-PD1	LungCa
SRR11071418	29419-06	Hakozaki	anti-PD1	LungCa
SRR11071461	27499-13	Hakozaki	anti-PD1	LungCa
SRR11071419	29419-05	Hakozaki	anti-PD1	LungCa
SRR11071462	27499-12	Hakozaki	anti-PD1	LungCa
SRR11071420	29419-04	Hakozaki	anti-PD1	LungCa
SRR11071463	27499-11	Hakozaki	anti-PD1	LungCa
SRR11071421	29419-03	Hakozaki	anti-PD1	LungCa
SRR11071464	27499-10	Hakozaki	anti-PD1	LungCa
SRR11071422	29419-02	Hakozaki	anti-PD1	LungCa
SRR11071465	27499-09	Hakozaki	anti-PD1	LungCa
SRR11071423	29419-01	Hakozaki	anti-PD1	LungCa
SRR11071424	28297-11	Hakozaki	anti-PD1	LungCa
SRR11071425	27499-02	Hakozaki	anti-PD1	LungCa
SRR11071426	28297-10	Hakozaki	anti-PD1	LungCa
SRR11071427	28297-09	Hakozaki	anti-PD1	LungCa
SRR11071428	27499-41	Hakozaki	anti-PD1	LungCa
SRR11071429	27499-40	Hakozaki	anti-PD1	LungCa
SRR11071430	27499-39	Hakozaki	anti-PD1	LungCa
SRR11071431	27499-38	Hakozaki	anti-PD1	LungCa
SRR11071432	27499-37	Hakozaki	anti-PD1	LungCa
SRR11071433	27499-36	Hakozaki	anti-PD1	LungCa
SRR11071436	27499-01	Hakozaki	anti-PD1	LungCa
SRR11071437	27499-33	Hakozaki	anti-PD1	LungCa
SRR11071438	28297-08	Hakozaki	anti-PD1	LungCa
SRR11071439	27499-32	Hakozaki	anti-PD1	LungCa
SRR13350251	JZLC-19	Chau	anti-PD1	LungCa
SRR13350254	JZLC-04	Chau	anti-PD1	LungCa
SRR13350255	JZLC-18	Chau	anti-PD1	LungCa
SRR13350260	JZLC-16	Chau	anti-PD1	LungCa
SRR13350263	JZLC-15	Chau	anti-PD1	LungCa
SRR13350267	JZLC-14	Chau	anti-PD1	LungCa
SRR13350270	JZLC-12	Chau	anti-PD1	LungCa
SRR13350280	JZLC-11	Chau	anti-PD1	LungCa
SRR13350287	JZLC-02	Chau	anti-PD1	LungCa
SRR13350290	JZLC-10	Chau	anti-PD1	LungCa
SRR13350293	JZLC-09	Chau	anti-PD1	LungCa
SRR13350296	JZLC-08	Chau	anti-PD1	LungCa
SRR13350300	JZLC-07	Chau	anti-PD1	LungCa
SRR13350309	JZLC-37	Chau	anti-PD1	LungCa
SRR13350312	JZLC-36	Chau	anti-PD1	LungCa
SRR13350320	JZLC-32	Chau	anti-PD1	LungCa
SRR13350323	JZLC-31	Chau	anti-PD1	LungCa
SRR13350326	JZLC-30	Chau	anti-PD1	LungCa
SRR13350329	JZLC-29	Chau	anti-PD1	LungCa
SRR13350332	JZLC-01	Chau	anti-PD1	LungCa
SRR13350337	JZLC-27	Chau	anti-PD1	LungCa
SRR13350340	JZLC-25	Chau	anti-PD1	LungCa
SRR13350343	JZLC-05	Chau	anti-PD1	LungCa
SRR13350350	JZLC-24	Chau	anti-PD1	LungCa
SRR13350353	JZLC-23	Chau	anti-PD1	LungCa
SRR13350363	JZLC-22	Chau	anti-PD1	LungCa
SRR13350367	JZLC-21	Chau	anti-PD1	LungCa
SRR13350370	JZLC-20	Chau	anti-PD1	LungCa
ERR7414295	Patient No.01	Zhang	anti-PD1	LungCa
ERR7414296	Patient No.02	Zhang	anti-PD1	LungCa
ERR7414297	Patient No.03	Zhang	anti-PD1	LungCa
ERR7414298	Patient No.04	Zhang	anti-PD1	LungCa
ERR7414299	Patient No.05	Zhang	anti-PD1	LungCa
ERR7414300	Patient No.06	Zhang	anti-PD1	LungCa
ERR7414301	Patient No.07	Zhang	anti-PD1	LungCa
ERR7414302	Patient No.08	Zhang	anti-PD1	LungCa
ERR7414303	Patient No.09	Zhang	anti-PD1	LungCa
ERR7414304	Patient No.10	Zhang	anti-PD1	LungCa
ERR7414305	Patient No.11	Zhang	anti-PD1	LungCa
ERR7414306	Patient No.12	Zhang	anti-PD1	LungCa
ERR7414307	Patient No.13	Zhang	anti-PD1	LungCa
ERR7414308	Patient No.14	Zhang	anti-PD1	LungCa
ERR7414309	Patient No.15	Zhang	anti-PD1	LungCa
ERR7414310	Patient No.16	Zhang	anti-PD1	LungCa
ERR7414311	Patient No.17	Zhang	anti-PD1	LungCa
ERR7414312	Patient No.18	Zhang	anti-PD1	LungCa
ERR7414313	Patient No.19	Zhang	anti-PD1	LungCa
ERR7414314	Patient No.20	Zhang	anti-PD1	LungCa
ERR7414315	Patient No.21	Zhang	anti-PD1	LungCa
ERR7414316	Patient No.22	Zhang	anti-PD1	LungCa
ERR7414317	Patient No.23	Zhang	anti-PD1	LungCa
ERR7414318	Patient No.24	Zhang	anti-PD1	LungCa
ERR7414319	Patient No.25	Zhang	anti-PD1	LungCa
ERR7414320	Patient No.26	Zhang	anti-PD1	LungCa
ERR7414325	Patient No.27	Zhang	anti-PD1	LungCa
ERR7414326	Patient No.28	Zhang	anti-PD1	LungCa
ERR7414327	Patient No.29	Zhang	anti-PD1	LungCa
ERR7414328	Patient No.30	Zhang	anti-PD1	LungCa
ERR7414329	Patient No.31	Zhang	anti-PD1	LungCa
ERR7414330	Patient No.32	Zhang	anti-PD1	LungCa
ERR7414331	Patient No.33	Zhang	anti-PD1	LungCa
ERR7414332	Patient No.34	Zhang	anti-PD1	LungCa
ERR7414333	Patient No.35	Zhang	anti-PD1	LungCa
ERR7414334	Patient No.36	Zhang	anti-PD1	LungCa
ERR7414335	Patient No.37	Zhang	anti-PD1	LungCa
ERR7414336	Patient No.38	Zhang	anti-PD1	LungCa
ERR7414337	Patient No.39	Zhang	anti-PD1	LungCa
ERR7414338	Patient No.40	Zhang	anti-PD1	LungCa
ERR7414339	Patient No.41	Zhang	anti-PD1	LungCa
ERR7414340	Patient No.42	Zhang	anti-PD1	LungCa
ERR7414341	Patient No.43	Zhang	anti-PD1	LungCa
ERR7414342	Patient No.44	Zhang	anti-PD1	LungCa
ERR7414343	Patient No.45	Zhang	anti-PD1	LungCa
ERR7414344	Patient No.46	Zhang	anti-PD1	LungCa
ERR7414345	Patient No.47	Zhang	anti-PD1	LungCa
ERR7414346	Patient No.48	Zhang	anti-PD1	LungCa
ERR7414347	Patient No.49	Zhang	anti-PD1	LungCa
ERR7414348	Patient No.50	Zhang	anti-PD1	LungCa
ERR7414349	Patient No.51	Zhang	anti-PD1	LungCa
ERR7414350	Patient No.52	Zhang	anti-PD1	LungCa
ERR7414351	Patient No.53	Zhang	anti-PD1	LungCa
ERR7414352	Patient No.54	Zhang	anti-PD1	LungCa
ERR7414353	Patient No.55	Zhang	anti-PD1	LungCa
ERR7414354	Patient No.56	Zhang	anti-PD1	LungCa
ERR7414355	Patient No.57	Zhang	anti-PD1	LungCa
ERR7414356	Patient No.58	Zhang	anti-PD1	LungCa
ERR7414357	Patient No.59	Zhang	anti-PD1	LungCa
ERR7414358	Patient No.60	Zhang	anti-PD1	LungCa
ERR7414359	Patient No.61	Zhang	anti-PD1	LungCa
ERR7414360	Patient No.62	Zhang	anti-PD1	LungCa
ERR7414361	Patient No.63	Zhang	anti-PD1	LungCa
ERR7414362	Patient No.64	Zhang	anti-PD1	LungCa
ERR7414363	Patient No.65	Zhang	anti-PD1	LungCa
ERR7414364	Patient No.66	Zhang	anti-PD1	LungCa
ERR7414365	Patient No.67	Zhang	anti-PD1	LungCa
ERR7414366	Patient No.68	Zhang	anti-PD1	LungCa
ERR7414367	Patient No.69	Zhang	anti-PD1	LungCa
