# Supplementary material for: Gut microbiome for predicting immune checkpoint blockade-associated adverse events
Source: Genome Med. 2024 Jan 19;16:16. doi: 10.1186/s13073-024-01285-9 (PMC10799412; doi:10.1186/s13073-024-01285-9)
Supplement: Supplementary file 1 — Additional file 1: Table S1. Sample information for downloaded raw data. Table S2. Clinical characteristics of reviewed studies. Table S3. Clinical characteristics of in-house cohorts. Table S4. Differential microbial species between irAEs and non-irAEs in the integrated anti-CTLA-4 datasets. Table S5. Differential microbial species between irAEs and non-irAEs in the integrated anti-PD-1/PD-L1 datasets. Table S6. Wilcox-rank sum test for species filtering between with blocking on the ‘Study’. Important species (all P value < 0.1) compared between irAEs and non-irAEs and between responders and non-responders, were showcased in the data sheet, respectively. Table S7. Fourteen Species and relative abundance for model classifier. Table S8. Wilcox-rank sum test for pathway from PICRUST2 output. Differential pathways (FDR < 0.005) were showcased in the data sheet. Table S9. Wilcox-rank sum test for EC number from PICRUST2 output. Differential EC (FDR < 0.005) were showcased in the data sheet. Table S10. Differential genes (FDR < 0.5) from the colon tissue RNA sequencing (N = 9) were showcased in the data sheet. Table S11. Differential KEGG pathways (FDR < 0.05) analyzed by gene set enrichment analysis (GSEA). [file 13073_2024_1285_MOESM1_ESM.zip › Additional file 1/Table.S10.csv]

Gene	baseMean	log2FoldChange	lfcSE	stat	pvalue	padj
ZNF334	73.30012081	1.29462869	0.252373407	5.129814224	2.90E-07	0.004263415
CCL21	93.90628452	2.03409083	0.472650778	4.303580836	1.68E-05	0.04940949
LONRF2	31.25274904	1.242730397	0.336837056	3.689411168	0.000224774	0.332269766
LINC00668	76.76533872	1.471110265	0.398892312	3.68798851	0.000226034	0.332269766
ADCYAP1	16.44611333	3.604225496	0.999684093	3.605364455	0.000311715	0.369942768
SLC6A12	20.52599686	-2.622425831	0.772878902	-3.393061737	0.000691161	0.449304578
CPLX1	10.54788855	2.139104835	0.617928152	3.46173714	0.000536701	0.449304578
PEG3	47.93990429	1.081438221	0.314920875	3.433999801	0.000594745	0.449304578
PSORS1C1	42.34089169	-1.086076834	0.320527079	-3.388408983	0.000702994	0.449304578
C5orf34	14.57435196	-1.398277902	0.418552918	-3.340743407	0.000835544	0.511770727
SLC38A4	12.84030681	3.059945309	0.97256104	3.146275848	0.00165364	0.736621285
AGBL3	17.12324512	-1.235467039	0.403319854	-3.063243791	0.002189516	0.752756576
CYP3A4	6.186681496	-2.285955281	0.750608607	-3.045469051	0.002323177	0.752756576
C1QTNF7	28.21473122	1.092674936	0.351461746	3.108944144	0.001877572	0.752756576
OSR2	12.75109664	2.17873823	0.701673196	3.10506122	0.001902396	0.752756576
ASPG	57.65638387	1.195389286	0.391519226	3.053207111	0.002264096	0.752756576
TDRD1	15.41337119	2.378149364	0.79199717	3.002724572	0.002675745	0.819446828
WBSCR27	21.20774226	1.38645389	0.465006733	2.981578099	0.002867669	0.860300678
ABCA13	12.17328747	1.635740781	0.56089783	2.916290086	0.00354221	0.963053028
CNTN2	19.03471231	1.411969511	0.492095725	2.86929847	0.004113834	0.977082787
MTRNR2L8	26.13535177	3.712879987	1.293741453	2.869877887	0.004106303	0.977082787
ATP1A2	79.47886136	1.395383147	0.491432834	2.839417822	0.004519593	0.999912062
KCNG1	9.288367534	1.469544409	0.648344816	2.26660933	0.023414102	0.999912062
MYO16	15.38040517	1.082462205	0.473454578	2.286306341	0.022236343	0.999912062
NRCAM	25.50106228	1.271661159	0.470586691	2.702288833	0.006886391	0.999912062
GGT1	12.34354911	1.811370579	0.639321644	2.833269602	0.004607451	0.999912062
CACNA1I	12.11593171	1.297260082	0.565472531	2.294116887	0.021783786	0.999912062
UPK3A	4.419469677	-2.090715262	0.978055583	-2.137624179	0.032547258	0.999912062
BMX	27.61433455	1.216269452	0.532193129	2.285391122	0.022289904	0.999912062
HAVCR1	50.69300553	1.365450777	0.483871838	2.821926532	0.004773611	0.999912062
NPR3	7.868056577	1.439906624	0.66666977	2.159849883	0.030784293	0.999912062
TREH	10.04374233	1.320518507	0.582255841	2.267935182	0.023333158	0.999912062
FKBP1B	11.1542569	-1.254227805	0.552966323	-2.268181177	0.023318166	0.999912062
LDB3	35.88105711	1.075635845	0.493242338	2.180745167	0.02920227	0.999912062
FAM124B	7.88579651	1.560855539	0.653734603	2.387598165	0.016958873	0.999912062
COL21A1	24.94054662	1.089098249	0.53214174	2.046631879	0.040694242	0.999912062
EREG	31.59054949	-1.044553375	0.43087588	-2.424255856	0.015339794	0.999912062
ATP1B2	12.21107462	1.19090069	0.55003924	2.16511951	0.030378534	0.999912062
RGN	6.531045009	1.827685394	0.792435922	2.306414114	0.021087504	0.999912062
GSTM5	29.76386437	1.001326551	0.478669852	2.091893918	0.036448006	0.999912062
IFI44L	121.1450497	1.608061477	0.70269983	2.288404533	0.022113974	0.999912062
SIK1	6.797427015	3.396175901	1.466673485	2.315563714	0.020582102	0.999912062
FHAD1	21.58332421	-1.035343636	0.466245126	-2.220599377	0.026378108	0.999912062
TIMD4	9.93091487	1.831258747	0.765363032	2.392666839	0.016726422	0.999912062
TENM2	8.971499792	1.504127483	0.561439188	2.679056816	0.007382987	0.999912062
C11orf53	6.540707395	2.127942017	0.758962012	2.803753001	0.005051158	0.999912062
GPR158	8.45691568	1.155099317	0.543602608	2.12489657	0.033595244	0.999912062
SH2D6	37.2310897	1.240727364	0.489132398	2.536587986	0.011193861	0.999912062
VSNL1	19.2092953	1.426591906	0.529785764	2.692771311	0.007086086	0.999912062
INHBB	9.291062144	1.924640127	0.860459795	2.236757763	0.025302176	0.999912062
TCF23	7.89638157	-1.584116649	0.796232501	-1.989515183	0.046644368	0.999912062
KCNV1	6.026367751	1.864391485	0.812213345	2.29544552	0.021707605	0.999912062
RPL10L	16.23129206	-1.152946002	0.455506238	-2.531131095	0.011369535	0.999912062
OTOGL	18.82628151	-1.2237617	0.564575859	-2.167577095	0.030190878	0.999912062
PDZRN4	15.11667951	1.198384718	0.463939228	2.583063997	0.009792716	0.999912062
MYRFL	4.502886174	3.773281397	1.383935236	2.726486976	0.006401248	0.999912062
GALR1	15.87396782	-1.061539762	0.536471559	-1.978743781	0.047844861	0.999912062
PCSK9	59.63762486	-1.153576067	0.531628053	-2.169893143	0.030014942	0.999912062
NPTX1	13.97204414	1.02707932	0.508600212	2.019423696	0.043443201	0.999912062
CALB2	8.137824078	2.108817448	0.863393144	2.442476481	0.01458688	0.999912062
INSL5	132.803065	-1.457541702	0.716590858	-2.033994274	0.041952173	0.999912062
CCL19	66.17524573	1.085541305	0.514264687	2.110861066	0.034784255	0.999912062
HAP1	7.366370511	1.614996816	0.722454703	2.235429859	0.025389142	0.999912062
SLC6A19	52.36276567	1.08710614	0.511747287	2.124302693	0.033644841	0.999912062
CCDC129	24.72653475	1.445438388	0.675057923	2.141206464	0.032257392	0.999912062
ANKRD62	6.373696918	2.261380696	0.971228857	2.32837058	0.019892434	0.999912062
LDOC1	11.06785832	1.07025381	0.538753299	1.986537832	0.046973636	0.999912062
CALN1	14.71017612	-1.314088492	0.658402866	-1.995872983	0.04594775	0.999912062
NCMAP	27.58810149	1.02025653	0.519281757	1.964745568	0.049443693	0.999912062
IFIT1	51.19429643	1.091092194	0.550791184	1.980954353	0.047596393	0.999912062
FOXD3	6.609129018	1.576426435	0.737974829	2.136152038	0.032667023	0.999912062
DRICH1	9.083431335	1.407651953	0.602810594	2.335148001	0.01953569	0.999912062
AJAP1	16.7796227	-1.163151446	0.44843181	-2.593820107	0.009491614	0.999912062
OGDHL	15.45634475	1.22012101	0.544467806	2.240942431	0.025029804	0.999912062
RASGEF1A	9.23865628	1.479385735	0.625080161	2.366713628	0.017946813	0.999912062
FAM153C	3.092791373	2.078367464	1.030708167	2.016446101	0.043753349	0.999912062
ZDHHC11B	35.88714666	1.183414188	0.417479486	2.834664286	0.004587386	0.999912062
MIR1255A	6.380782881	-1.410354989	0.695400567	-2.028118836	0.042548121	0.999912062
MGAM	26.32621017	1.77458679	0.869080528	2.041912956	0.041160166	0.999912062
AGAP7P	7.565960581	-2.620977271	1.291546903	-2.029331854	0.042424501	0.999912062
CTGLF12P	13.01219988	1.722468225	0.81533836	2.112580875	0.034636657	0.999912062
PTGES3L	9.828468894	-1.103964796	0.503714063	-2.191649741	0.028404807	0.999912062
SNHG22	19.39436256	1.104386937	0.408687145	2.702279607	0.006886582	0.999912062
NBPF19	10.77627533	1.10606112	0.50188505	2.203813642	0.027537453	0.999912062
LINC00540	15.76294607	1.343609445	0.562426872	2.38894959	0.016896621	0.999912062
MIR7854	6.748125337	1.337247802	0.645432128	2.071864326	0.038278096	0.999912062
GOLGA6L10	4.587733648	-2.14638524	0.763068043	-2.812835974	0.004910669	0.999912062
