# Supplementary material for: Gut microbiome for predicting immune checkpoint blockade-associated adverse events
Source: Genome Med. 2024 Jan 19;16:16. doi: 10.1186/s13073-024-01285-9 (PMC10799412; doi:10.1186/s13073-024-01285-9)
Supplement: Supplementary file 1 — Additional file 1: Table S1. Sample information for downloaded raw data. Table S2. Clinical characteristics of reviewed studies. Table S3. Clinical characteristics of in-house cohorts. Table S4. Differential microbial species between irAEs and non-irAEs in the integrated anti-CTLA-4 datasets. Table S5. Differential microbial species between irAEs and non-irAEs in the integrated anti-PD-1/PD-L1 datasets. Table S6. Wilcox-rank sum test for species filtering between with blocking on the ‘Study’. Important species (all P value < 0.1) compared between irAEs and non-irAEs and between responders and non-responders, were showcased in the data sheet, respectively. Table S7. Fourteen Species and relative abundance for model classifier. Table S8. Wilcox-rank sum test for pathway from PICRUST2 output. Differential pathways (FDR < 0.005) were showcased in the data sheet. Table S9. Wilcox-rank sum test for EC number from PICRUST2 output. Differential EC (FDR < 0.005) were showcased in the data sheet. Table S10. Differential genes (FDR < 0.5) from the colon tissue RNA sequencing (N = 9) were showcased in the data sheet. Table S11. Differential KEGG pathways (FDR < 0.05) analyzed by gene set enrichment analysis (GSEA). [file 13073_2024_1285_MOESM1_ESM.zip › Additional file 1/Table.S11.csv]

	ID	Description	setSize	enrichmentScore	NES	pvalue	p.adjust	qvalues	rank	leading_edge	core_enrichment
hsa05150	hsa05150	Staphylococcus aureus infection	37	0.673262635031574	1.98502986179811	0.000112362601834995	0.0131464244146944	0.0117882168240925	2297	tags=57%, list=16%, signal=48%	8689/717/721/2204/718/2209/716/6403/629/6404/712/715/3858/5724/3689/3683/728/713/1675/5648/714
hsa04514	hsa04514	Cell adhesion molecules	112	0.598547967184976	2.0972685831569	2.29127141149781e-07	8.04236265435733e-05	7.21147528460891e-05	1679	tags=38%, list=11%, signal=34%	6900/22854/4897/9075/4685/1000/6401/1272/4359/57689/6402/926/3897/84628/9369/942/7122/26047/23114/201633/9379/914/6403/58494/22871/947/6404/94030/83700/940/6693/57555/4684/3689/57863/923/3683/6614/5797/139065/1003/90952/137075
hsa04064	hsa04064	NF-kappa B signaling pathway	90	0.4972567108914	1.70554305448838	0.000919529579996277	0.0403443603223366	0.0361762295288009	2816	tags=36%, list=19%, signal=29%	6366/6363/1896/10673/5588/8740/9560/388372/4050/6387/5328/23586/7128/10912/3932/4791/5579/84433/4790/4616/929/7185/27040/6357/7706/5971/7535/7132/3554/5336/959/23085
hsa04024	hsa04024	cAMP signaling pathway	156	0.47136067845319	1.72884314235194	0.000224722800042243	0.0157755405629655	0.0141457088868696	1687	tags=21%, list=11%, signal=19%	116/5021/477/7432/1907/482/5443/6752/116443/6262/135/7434/2892/4881/5733/153/775/2737/2770/2893/10398/2903/778/4772/2550/5293/3991/1128/2353/196883/486/4790/111
hsa04062	hsa04062	Chemokine signaling pathway	152	0.45593593818299	1.67095475781694	0.000436400364328352	0.0218823611256074	0.0196216103660417	2315	tags=29%, list=16%, signal=25%	6366/3627/6363/53358/4283/6376/2829/2833/2826/6772/7454/9560/388372/2770/5473/5294/2786/6387/6352/1230/5293/6358/1236/5330/25759/196883/5579/653361/6773/6359/4790/111/9547/2268/3718/6357/2869/6355/108/10663/6367/5595/3055/5580
hsa04110	hsa04110	Cell cycle	122	-0.435680773975896	-1.74150806580007	0.000100527443477172	0.0131464244146944	0.0117882168240925	3299	tags=39%, list=22%, signal=30%	11200/7272/9184/9700/5925/4173/545/890/5000/51434/119504/995/896/1026/701/1869/51529/4087/10459/9134/990/1017/993/8379/1031/4999/4175/23594/5111/5933/7042/4998/983/898/902/9232/8317/1875/8318/1030/1647/9088/595/10393/1029/1111/4085
hsa03460	hsa03460	Fanconi anemia pathway	49	-0.556862156050812	-1.90274114872265	0.000326360626197863	0.019092096632575	0.0171196188128353	4121	tags=53%, list=28%, signal=38%	5395/7398/9894/2176/7156/80233/57697/79728/545/5888/29089/51426/2189/80010/672/55120/29935/6119/641/2187/11201/55215/197342/675/83990/91442
hsa00100	hsa00100	Steroid biosynthesis	18	-0.74716052070892	-1.98357274107803	0.000175266177436372	0.0153796070700416	0.0137906808035461	919	tags=72%, list=6%, signal=68%	2222/3930/10682/1595/6713/51478/7108/6309/4047/3988/6307/1056/1594
