# Supplementary material for: Gut microbiome for predicting immune checkpoint blockade-associated adverse events
Source: Genome Med. 2024 Jan 19;16:16. doi: 10.1186/s13073-024-01285-9 (PMC10799412; doi:10.1186/s13073-024-01285-9)
Supplement: Supplementary file 1 — Additional file 1: Table S1. Sample information for downloaded raw data. Table S2. Clinical characteristics of reviewed studies. Table S3. Clinical characteristics of in-house cohorts. Table S4. Differential microbial species between irAEs and non-irAEs in the integrated anti-CTLA-4 datasets. Table S5. Differential microbial species between irAEs and non-irAEs in the integrated anti-PD-1/PD-L1 datasets. Table S6. Wilcox-rank sum test for species filtering between with blocking on the ‘Study’. Important species (all P value < 0.1) compared between irAEs and non-irAEs and between responders and non-responders, were showcased in the data sheet, respectively. Table S7. Fourteen Species and relative abundance for model classifier. Table S8. Wilcox-rank sum test for pathway from PICRUST2 output. Differential pathways (FDR < 0.005) were showcased in the data sheet. Table S9. Wilcox-rank sum test for EC number from PICRUST2 output. Differential EC (FDR < 0.005) were showcased in the data sheet. Table S10. Differential genes (FDR < 0.5) from the colon tissue RNA sequencing (N = 9) were showcased in the data sheet. Table S11. Differential KEGG pathways (FDR < 0.05) analyzed by gene set enrichment analysis (GSEA). [file 13073_2024_1285_MOESM1_ESM.zip › Additional file 1/Table.S4.csv]

ASVID	baseMean	log2FoldChange	lfcSE	stat	pvalue	padj	Kingdom	Phylum	Class	Order	Family	Genus	Species	change
fa57346ed460788d2f8acf8ac2babee9	13.48159327	21.33842925	2.251515525	9.477362697	2.61E-21	7.85E-19	k__Bacteria	p__Bacteroidetes	c__Bacteroidia	o__Bacteroidales	f__Bacteroidaceae	g__Bacteroides	s__Bacteroides_xylanisolvens	up
e16cc3c9479fcf19a3234f87da5bb8e4	14.73190288	22.10243121	2.521959594	8.763991011	1.88E-18	2.84E-16	k__Bacteria	p__Bacteroidetes	c__Bacteroidia	o__Bacteroidales	f__Bacteroidaceae	g__Phocaeicola	s__Phocaeicola_plebeius	up
c8e6abcaf67e075682b256ecdccca420	70.91703299	24.2601459	3.239651102	7.488505748	6.97E-14	6.99E-12	k__Bacteria	p__Bacteroidetes	c__Bacteroidia	o__Bacteroidales	f__Prevotellaceae	g__Prevotella	s__Prevotella_copri	up
049187dd4b151647341d61fdc9d11c57	33.4664697	6.270179567	1.723793075	3.637431696	0.00027537	0.020721606	k__Bacteria	p__Bacteroidetes	c__Bacteroidia	o__Bacteroidales	f__Bacteroidaceae	g__Bacteroides	s__Bacteroides_stercoris	up
51d639e86c0f2b71cf91dbb752a77a68	652.3780861	-1.241448912	0.400464596	-3.10002164	0.001935065	0.116490916	k__Bacteria	p__Firmicutes	c__Clostridia	o__Clostridiales	f__Lachnospiraceae	Unassigned	Unassigned	down
1ea63bc62f53662a3a12c3735ff84298	22.81368117	4.125181324	1.677082446	2.459736749	0.013903896	0.697512116	k__Bacteria	p__Bacteroidetes	c__Bacteroidia	o__Bacteroidales	f__Rikenellaceae	g__Alistipes	s__Alistipes_onderdonkii	up
005fff111bedd84f864fc26b9bb24602	0.097500193	-0.518815471	3.251194637	-0.159576872	0.873214399	0.99892567	k__Bacteria	p__Lentisphaerae	c__Lentisphaeria	o__Victivallales	f__Victivallaceae	g__Victivallis	s__Victivallis_vadensis	noSig
023d4e34bf9857f34345e30c7d5c6f43	513.5355325	-2.145038536	1.145075682	-1.873272282	0.061030795	0.99892567	k__Bacteria	p__Actinobacteria	c__Actinobacteria	o__Bifidobacteriales	f__Bifidobacteriaceae	g__Bifidobacterium	Unassigned	noSig
032879a30c11aa50a5e8a539612c2e49	0.758001259	-4.042964189	3.228650579	-1.252214847	0.210491588	0.99892567	k__Bacteria	p__Bacteroidetes	c__Bacteroidia	o__Bacteroidales	Unassigned	Unassigned	Unassigned	noSig
05f7308ba6c6902f8aa695ccb54e29fa	0.081753147	-0.712896748	3.251597861	-0.219245054	0.826459161	0.99892567	k__Bacteria	p__Bacteroidetes	c__Bacteroidia	o__Bacteroidales	f__Odoribacteraceae	g__Butyricimonas	s__Butyricimonas_paravirosa	noSig
06607cafd6441ca94d34f9e2e711822f	15.94993842	1.080741998	1.344552666	0.803792982	0.421516543	0.99892567	k__Bacteria	p__Firmicutes	c__Clostridia	o__Clostridiales	f__Lachnospiraceae	g__Coprococcus	s__Coprococcus_catus	noSig
069786282d5c0b9086c6e9f74b4da288	15.43673735	0.539746325	2.393739208	0.22548251	0.82160393	0.99892567	k__Bacteria	p__Firmicutes	c__Clostridia	o__Clostridiales	f__Lachnospiraceae	g__Tyzzerella	s__Tyzzerella_nexilis	noSig
06c3db7f4aae620c26e955ecd2071a92	0.252667086	-2.590849273	3.247476776	-0.797803788	0.424984363	0.99892567	k__Bacteria	p__Bacteroidetes	Unassigned	Unassigned	Unassigned	Unassigned	Unassigned	noSig
06d7d4c1295b623ea64cd8e5a2a8b1a2	1.793006857	0.033713543	3.226464044	0.010449068	0.991663002	0.99892567	k__Bacteria	p__Actinobacteria	c__Coriobacteriia	o__Coriobacteriales	f__Coriobacteriaceae	g__Senegalimassilia	s__Senegalimassilia_anaerobia	noSig
078efbaf09c0705d758d7c2ff194d5f3	0.227736036	-0.416855612	3.250969939	-0.128224998	0.897970918	0.99892567	k__Bacteria	p__Firmicutes	c__Bacilli	o__Lactobacillales	f__Lactobacillaceae	g__Lacticaseibacillus	Unassigned	noSig
080373ade2ff0508012a95257ebb3701	0.086265969	-0.124203467	3.250404499	-0.038211695	0.969518896	0.99892567	k__Bacteria	p__Firmicutes	c__Clostridia	o__Clostridiales	f__Ruminococcaceae	g__Pseudoflavonifractor	s__Pseudoflavonifractor_capillosus	noSig
08582337af721dc0d26287fa25feec77	0.684646667	-3.889922442	3.230103675	-1.204271699	0.228484581	0.99892567	k__Bacteria	p__Firmicutes	c__Erysipelotrichia	o__Erysipelotrichales	f__Erysipelotrichaceae	g__Longibaculum	s__Longibaculum_muris	noSig
0ade3bbeac10b4d3711845f9ae4403b3	0.448400457	-0.415482456	3.247398033	-0.127943188	0.898193933	0.99892567	k__Bacteria	p__Proteobacteria	c__Alphaproteobacteria	Unassigned	Unassigned	Unassigned	Unassigned	noSig
0b6dfab1a027dc53b7ba8a9ec7f6fad9	7.664178738	0.29339418	2.652540469	0.110608748	0.91192661	0.99892567	k__Bacteria	p__Firmicutes	c__Clostridia	o__Clostridiales	f__Peptostreptococcaceae	g__Terrisporobacter	Unassigned	noSig
0b9f4a2bbf7146c1ec00f9d7573f0aee	28.33067046	3.050628682	1.483517953	2.056347667	0.039749017	0.99892567	k__Bacteria	p__Bacteroidetes	c__Bacteroidia	o__Bacteroidales	f__Rikenellaceae	g__Alistipes	s__Alistipes_putredinis	up
0c6f28571d7b2704f2bf94fc69e10878	0.060718053	-0.305283866	3.250741105	-0.093912082	0.925178996	0.99892567	k__Bacteria	p__Firmicutes	c__Bacilli	o__Lactobacillales	f__Enterococcaceae	g__Enterococcus	s__Enterococcus_faecalis	noSig
0d20c1cb0b029952bf8b13729f0eb072	6.741127465	4.862943369	2.70816591	1.795659325	0.072548715	0.99892567	k__Bacteria	p__Firmicutes	c__Erysipelotrichia	o__Erysipelotrichales	f__Erysipelotrichaceae	g__Faecalitalea	s__Faecalitalea_cylindroides	noSig
0f1e4631ff18afdaeb6db1fecb2db239	0.504860254	0.325185664	3.249566944	0.100070462	0.920288386	0.99892567	k__Bacteria	p__Firmicutes	c__Clostridia	o__Clostridiales	f__Peptostreptococcaceae	g__Peptostreptococcus	s__Peptostreptococcus_stomatis	noSig
0fdc45946d0111f3d6a60c3c6ef2bf2b	0.057416425	-0.712896748	3.251597861	-0.219245054	0.826459161	0.99892567	k__Bacteria	p__Proteobacteria	c__Deltaproteobacteria	o__Desulfovibrionales	f__Desulfomicrobiaceae	Unassigned	Unassigned	noSig
11a3f9c06bda4e14b848dd6e62f737e1	0.739708481	1.71637495	3.245643301	0.52882427	0.59692736	0.99892567	k__Bacteria	p__Proteobacteria	Unassigned	Unassigned	Unassigned	Unassigned	Unassigned	noSig
12d006b2da2c0f6ebc1ae5681f3b8aaf	3.818734569	3.031966875	3.111369482	0.974479853	0.329818338	0.99892567	k__Bacteria	p__Firmicutes	c__Clostridia	o__Clostridiales	f__Ruminococcaceae	g__Sporobacter	s__Sporobacter_termitidis	noSig
13dc6d1658c8683210db81f2a0f27847	0.269964093	-2.11428515	3.250665212	-0.650416149	0.515423449	0.99892567	k__Bacteria	p__Firmicutes	c__Clostridia	o__Clostridiales	f__Eubacteriaceae	Unassigned	Unassigned	noSig
13e25195a9345e4080f2cd6692dacce8	135.5413968	-0.893185577	0.972637648	-0.918312774	0.358455142	0.99892567	k__Bacteria	p__Firmicutes	c__Clostridia	o__Clostridiales	f__Lachnospiraceae	g__Fusicatenibacter	s__Fusicatenibacter_saccharivorans	noSig
14623c8b2076dce3577e4457d8da400b	1.264126539	-2.322639281	3.222902052	-0.72066704	0.471114396	0.99892567	k__Bacteria	p__Bacteroidetes	c__Bacteroidia	o__Bacteroidales	f__Odoribacteraceae	g__Butyricimonas	s__Butyricimonas_faecihominis	noSig
1468be073b49d57775e8d1cb0c1303c4	1.072639558	2.2368868	2.861489118	0.781721232	0.434378421	0.99892567	k__Bacteria	p__Actinobacteria	c__Actinobacteria	o__Bifidobacteriales	f__Bifidobacteriaceae	g__Bifidobacterium	s__Bifidobacterium_longum	noSig
15c12adda90fe6c55459bb8e201f0187	230.3883423	0.281547266	0.881072621	0.319550578	0.749309044	0.99892567	k__Bacteria	p__Firmicutes	c__Clostridia	o__Clostridiales	Unassigned	Unassigned	Unassigned	noSig
17057150ecfe87425d5b0de433ae2c8c	0.714559218	-3.492551449	3.229640038	-1.081405794	0.279516646	0.99892567	k__Bacteria	p__Firmicutes	c__Bacilli	o__Bacillales	Unassigned	Unassigned	Unassigned	noSig
176e534aad6af102a2b279bf4766ae1c	15.16025833	0.002348561	1.216152885	0.00193114	0.998459174	0.99892567	k__Bacteria	p__Firmicutes	c__Clostridia	o__Clostridiales	f__Ruminococcaceae	g__Ruthenibacterium	s__Ruthenibacterium_lactatiformans	noSig
1b3f1e1130d7a4713e9e298f457de928	0.640327791	1.535056001	3.246388612	0.472850353	0.636319947	0.99892567	k__Bacteria	p__Firmicutes	c__Clostridia	o__Clostridiales	f__Lachnospiraceae	g__Lacrimispora	Unassigned	noSig
1c3d50279efbb85e71309ca34756cb1b	0.094110316	-0.416855614	3.250969939	-0.128224998	0.897970918	0.99892567	k__Bacteria	p__Bacteroidetes	c__Bacteroidia	o__Bacteroidales	f__Porphyromonadaceae	g__Parabacteroides	s__Parabacteroides_faecis	noSig
1d5a9bea7a29f0fdc3710f66b64b85bc	8.178517264	-0.949116985	1.789154211	-0.53048361	0.59577667	0.99892567	k__Bacteria	p__Firmicutes	c__Clostridia	o__Clostridiales	f__Ruminococcaceae	g__Agathobaculum	s__Agathobaculum_butyriciproducens	noSig
1e808d4f288e7486a08c5701d076850c	0.114317138	-0.518815471	3.251194637	-0.159576872	0.873214399	0.99892567	k__Bacteria	p__Firmicutes	c__Negativicutes	o__Veillonellales	f__Veillonellaceae	g__Megasphaera	s__Megasphaera_elsdenii	noSig
1e8133bda681e8742895a9978e8d0578	0.043952153	-0.805209434	3.251772738	-0.247621682	0.804427134	0.99892567	k__Bacteria	p__Firmicutes	c__Clostridia	o__Clostridiales	f__Peptoniphilaceae	g__Finegoldia	s__Finegoldia_magna	noSig
1fa6ee164d09d1ee954b330418b1eaf5	7.090082718	3.574762966	2.584095009	1.383371337	0.166551035	0.99892567	k__Bacteria	p__Proteobacteria	c__Betaproteobacteria	o__Burkholderiales	f__Sutterellaceae	g__Sutterella	s__Sutterella_wadsworthensis	noSig
205d37f47cff76782d1fb0b675c16d95	0.140719895	-1.907910166	3.251306729	-0.586813342	0.557329075	0.99892567	k__Bacteria	p__Firmicutes	c__Clostridia	o__Clostridiales	f__Lachnospiraceae	g__Mediterraneibacter	s__Mediterraneibacter_butyricigenes	noSig
20c502e9c98f9cadc53bcd890daed9dd	9.804337357	1.456438909	1.856417665	0.78454269	0.432721743	0.99892567	k__Bacteria	p__Firmicutes	c__Clostridia	o__Clostridiales	f__Clostridiaceae 1	g__Clostridium sensu stricto	s__Clostridium sensu stricto_	noSig
23846ce617736bb74db4ac9b4e510ccc	8.602117237	0.530675361	1.440006238	0.36852296	0.712483328	0.99892567	k__Bacteria	p__Actinobacteria	c__Actinobacteria	o__Actinomycetales	f__Actinomycetaceae	g__Schaalia	s__Schaalia_odontolytica	noSig
23a4c2ca8f9f28e56341dcd87ae41568	0.151824024	-0.6194712	3.251423454	-0.190523077	0.848899262	0.99892567	k__Bacteria	p__Firmicutes	c__Clostridia	o__Clostridiales	f__Eubacteriaceae	g__Eubacterium	s__Eubacterium_brachy	noSig
244de244db918a33e4ea9606464ae4aa	24.20925033	0.6575431	1.456510041	0.451451127	0.651664442	0.99892567	k__Bacteria	p__Firmicutes	c__Clostridia	o__Clostridiales	f__Lachnospiraceae	g__Enterocloster	Unassigned	noSig
24c80620d3fdd37398cda1dc2f25e217	0.023015868	-0.672269906	3.251524264	-0.20675531	0.83620096	0.99892567	k__Bacteria	p__Bacteroidetes	c__Bacteroidia	o__Bacteroidales	f__Bacteroidaceae	g__Bacteroides	s__Bacteroides_finegoldii	noSig
24dfff56070ae61812f537c219beb169	25.68412347	0.500962352	1.677708538	0.298599155	0.76524591	0.99892567	k__Bacteria	p__Bacteroidetes	c__Bacteroidia	o__Bacteroidales	f__Bacteroidaceae	g__Bacteroides	s__Bacteroides_caccae	noSig
24fbbfa405497faf7bfc30dcccad7f53	0.158810803	-0.712896747	3.251597861	-0.219245053	0.826459162	0.99892567	k__Bacteria	p__Synergistetes	c__Synergistia	o__Synergistales	f__Synergistaceae	g__Cloacibacillus	s__Cloacibacillus_porcorum	noSig
26f3e88e024769a1e8e88a961346f419	0.783766776	1.796178805	3.100008858	0.579410862	0.562311977	0.99892567	k__Bacteria	p__Firmicutes	c__Clostridia	o__Clostridiales	f__Ruminococcaceae	g__Intestinimonas	s__Intestinimonas_massiliensis	noSig
2960d9b0f84fc170dbb3e971317a1327	0.065928229	-0.712896748	3.251597861	-0.219245054	0.826459161	0.99892567	k__Bacteria	p__Firmicutes	c__Bacilli	Unassigned	Unassigned	Unassigned	Unassigned	noSig
2a0426ace0da404a5dd41acc5ef5ab37	35.98315138	-0.096298085	1.367394261	-0.07042452	0.943855775	0.99892567	k__Bacteria	p__Bacteroidetes	c__Bacteroidia	o__Bacteroidales	f__Rikenellaceae	g__Alistipes	Unassigned	noSig
2b92fd7e8213d627406d8d4488c39f06	1.886619578	1.956921029	2.722715803	0.718738631	0.472301976	0.99892567	k__Bacteria	p__Bacteroidetes	c__Bacteroidia	o__Bacteroidales	f__Barnesiellaceae	g__Coprobacter	s__Coprobacter_fastidiosus	noSig
2ba6445998781bd5487b63cd5697c5a2	283.584382	1.2361409	1.010851639	1.222870748	0.221378519	0.99892567	k__Bacteria	p__Bacteroidetes	c__Bacteroidia	o__Bacteroidales	f__Bacteroidaceae	g__Phocaeicola	s__Phocaeicola_vulgatus	noSig
2c123dc97a3ae12f466b35f3eadc9b62	0.321803582	0.825218859	3.248657882	0.254018394	0.799481347	0.99892567	k__Bacteria	p__Bacteroidetes	c__Bacteroidia	o__Bacteroidales	f__Rikenellaceae	g__Alistipes	s__Alistipes_obesi	noSig
2cfb782431db86db0e14177409f68191	11.67247396	1.089049044	2.077607696	0.52418416	0.600150457	0.99892567	k__Bacteria	p__Bacteroidetes	c__Bacteroidia	o__Bacteroidales	f__Bacteroidaceae	g__Bacteroides	s__Bacteroides_fragilis	noSig
2d660c4d2f6b054fff5b6364553f21b4	24.21290478	0.009330122	2.398906815	0.003889323	0.996896777	0.99892567	k__Bacteria	p__Firmicutes	c__Clostridia	o__Clostridiales	f__Ruminococcaceae	g__Ruminococcus	s__Ruminococcus_champanellensis	noSig
2dc04537ee49e21a909679e0055af43f	2.429131218	3.396969835	3.240768371	1.048198898	0.294546978	0.99892567	k__Bacteria	p__Actinobacteria	c__Actinobacteria	o__Bifidobacteriales	f__Bifidobacteriaceae	g__Bifidobacterium	s__Bifidobacterium_adolescentis	noSig
3001f4e78747fcb748c3d8e7d2904755	33.03058218	-0.164824023	1.255064283	-0.131327156	0.89551651	0.99892567	k__Bacteria	p__Actinobacteria	c__Coriobacteriia	o__Coriobacteriales	f__Coriobacteriaceae	g__Collinsella	s__Collinsella_aerofaciens	noSig
3002ad81b4ddbfd3bb0d45e00d69b7b6	7.863610105	-0.80696968	2.787001144	-0.289547667	0.772162308	0.99892567	k__Bacteria	p__Firmicutes	c__Clostridia	o__Clostridiales	f__Ruminococcaceae	g__Monoglobus	s__Monoglobus_pectinilyticus	noSig
302711d6e94c41aff68360177c82d497	20.66012474	-0.790956646	1.550234901	-0.510217287	0.609899242	0.99892567	k__Bacteria	p__Proteobacteria	c__Betaproteobacteria	o__Burkholderiales	f__Sutterellaceae	g__Parasutterella	s__Parasutterella_excrementihominis	noSig
327af8d8aafc65c3ae6802fc11ed3769	3.570868645	3.942674564	3.239976109	1.216883838	0.223648416	0.99892567	k__Bacteria	p__Firmicutes	c__Erysipelotrichia	o__Erysipelotrichales	f__Erysipelotrichaceae	g__Catenibacterium	s__Catenibacterium_mitsuokai	noSig
336b5035d92b876aeefcad8bf3b8eace	117.1037274	0.00443716	0.968383215	0.004582029	0.996344083	0.99892567	k__Bacteria	p__Firmicutes	c__Clostridia	o__Clostridiales	f__Lachnospiraceae	g__Dorea	s__Dorea_longicatena	noSig
336c90643b6adf2d1226b8f4f9d18020	1.08483919	2.240329688	3.243742487	0.690662004	0.489777972	0.99892567	k__Bacteria	p__Bacteroidetes	c__Bacteroidia	o__Bacteroidales	f__Bacteroidaceae	g__Phocaeicola	s__Phocaeicola_coprocola	noSig
337b4244bb36f0d38119c72a1a84fc8f	5.263915307	0.271972833	2.369652699	0.114773289	0.908624822	0.99892567	k__Bacteria	p__Firmicutes	c__Clostridia	o__Clostridiales	f__Lachnospiraceae	g__Sellimonas	s__Sellimonas_intestinalis	noSig
34686f79a671ed83bc0264f2f6e93879	0.636157666	0.561759858	3.080891107	0.18233681	0.855318412	0.99892567	k__Bacteria	p__Bacteroidetes	c__Bacteroidia	o__Bacteroidales	f__Rikenellaceae	g__Alistipes	s__Alistipes_indistinctus	noSig
375a048d1f0cf27d0e9722b459b1736e	0.779034253	1.795648452	3.245340474	0.553300483	0.58005767	0.99892567	k__Bacteria	p__Proteobacteria	c__Betaproteobacteria	o__Burkholderiales	f__Sutterellaceae	g__Duodenibacillus	s__Duodenibacillus_massiliensis	noSig
38803369961b517e0fd8b288cb1980c4	17.03658346	3.643348652	3.198224469	1.139178531	0.254628698	0.99892567	k__Bacteria	p__Bacteroidetes	c__Bacteroidia	o__Bacteroidales	f__Prevotellaceae	g__Prevotella	Unassigned	noSig
3995994167cb457bc88d53605ce5d53c	1.188918895	2.362858217	3.095744067	0.763260194	0.445308237	0.99892567	k__Bacteria	p__Firmicutes	c__Clostridia	o__Clostridiales	f__Lachnospiraceae	g__Enterocloster	s__Enterocloster_aldenensis	noSig
39bd9a494ec7e6de33456bfdbd7f6bce	7.130923852	-0.78563541	1.826122084	-0.430220639	0.66703515	0.99892567	k__Bacteria	p__Firmicutes	c__Clostridia	o__Clostridiales	f__Lachnospiraceae	g__Lachnospiracea_incertae_sedis	s__Lachnospiracea_incertae_sedis_	noSig
39cd5d4663b720ad063320625767b235	0.171172118	0.318875544	3.249577408	0.098128311	0.921830407	0.99892567	k__Bacteria	p__Firmicutes	c__Negativicutes	o__Veillonellales	f__Veillonellaceae	g__Dialister	s__Dialister_succinatiphilus	noSig
3dd6b21528d96fd6f37461692e139f4c	62.75990749	0.336093336	1.230574134	0.27311913	0.784761642	0.99892567	k__Bacteria	p__Firmicutes	c__Clostridia	o__Clostridiales	f__Lachnospiraceae	g__Lachnospira	s__Lachnospira_eligens	noSig
3df9240b4fb391961e643b88d0a063a2	38.28534788	-0.576482758	1.63986867	-0.351542028	0.725181748	0.99892567	k__Bacteria	p__Firmicutes	c__Clostridia	o__Clostridiales	f__Lachnospiraceae	g__Coprococcus	s__Coprococcus_comes	noSig
3ef61f03f2289113234769d4402210ec	0.241956213	-1.271334077	3.248533086	-0.391356358	0.695533846	0.99892567	k__Bacteria	p__Firmicutes	c__Clostridia	o__Clostridiales	f__Ruminococcaceae	g__Phocea	s__Phocea_massiliensis	noSig
412f87ee3682351361e1c0d9cf1d9796	0.066483537	-1.350075786	3.251943675	-0.415159646	0.678025038	0.99892567	k__Bacteria	p__Firmicutes	c__Negativicutes	o__Selenomonadales	Unassigned	Unassigned	Unassigned	noSig
41b636a1e386a854cbdb60021b40eef1	0.572094055	1.420404867	3.246851271	0.437471491	0.661769447	0.99892567	k__Bacteria	p__Firmicutes	c__Clostridia	o__Clostridiales	f__Lachnospiraceae	g__Merdimonas	s__Merdimonas_faecis	noSig
41d0ac67e026ae65a175a650c9cd2854	0.701256188	1.481369632	3.08343499	0.480428365	0.630922829	0.99892567	k__Archaea	p__Euryarchaeota	c__Methanobacteria	o__Methanobacteriales	f__Methanobacteriaceae	g__Methanobrevibacter	s__Methanobrevibacter_smithii	noSig
41e763240a760353f488054870503b71	2.078430378	1.105622673	3.234800449	0.34179007	0.732508883	0.99892567	k__Bacteria	p__Firmicutes	c__Erysipelotrichia	o__Erysipelotrichales	f__Erysipelotrichaceae	g__Amedibacillus	s__Amedibacillus_dolichus	noSig
42f08b5ec46ae87b26d28ea7508df7a1	2.431414771	3.395078852	3.240771667	1.047614334	0.294816331	0.99892567	k__Bacteria	p__Bacteroidetes	c__Bacteroidia	o__Bacteroidales	f__Bacteroidaceae	g__Phocaeicola	Unassigned	noSig
4323f1b1477ba29bfa3dbd136f88b72e	0.087650908	-0.256926613	3.250647146	-0.079038604	0.937001918	0.99892567	k__Bacteria	p__Firmicutes	c__Negativicutes	o__Veillonellales	f__Veillonellaceae	g__Veillonella	s__Veillonella_dispar	noSig
4363b1eef240075c5a88ca9bc4d7b270	0.34084461	0.704214917	3.029126816	0.23248116	0.816164318	0.99892567	k__Bacteria	p__Firmicutes	c__Clostridia	o__Clostridiales	f__Ruminococcaceae	g__Hydrogeniiclostridium	s__Hydrogeniiclostridium_mannosilyticum	noSig
4637569270f7110f86f96abb2228ee8d	0.264251073	-0.314825101	3.250760006	-0.096846614	0.922848205	0.99892567	k__Bacteria	p__Firmicutes	c__Clostridia	o__Clostridiales	f__Clostridiales_Incertae Sedis XIII	g__Mogibacterium	Unassigned	noSig
471981c15adb860a5bfbc2172d664b60	0.092290485	-0.083886389	3.250326501	-0.025808604	0.979409999	0.99892567	k__Bacteria	p__Firmicutes	c__Clostridia	o__Clostridiales	f__Peptostreptococcaceae	g__Filifactor	s__Filifactor_alocis	noSig
47c529ef7489d493715c9d360bbe6e26	0.717084306	-0.07260047	3.105725907	-0.023376329	0.981350087	0.99892567	k__Bacteria	p__Actinobacteria	c__Actinobacteria	o__Actinomycetales	f__Actinomycetaceae	g__Actinomyces	s__Actinomyces_graevenitzii	noSig
4851d1de5ad46534f00de7a62c31f032	2.724151956	-0.074575613	2.770348239	-0.02691922	0.978524164	0.99892567	k__Bacteria	p__Firmicutes	c__Clostridia	o__Clostridiales	f__Lachnospiraceae	g__Mediterraneibacter	s__Mediterraneibacter_glycyrrhizinilyticus	noSig
49c236600e0c7b73622d75a9d8c370a3	0.116821947	-0.805209432	3.251772738	-0.247621681	0.804427134	0.99892567	k__Bacteria	p__Firmicutes	c__Bacilli	o__Lactobacillales	f__Lactobacillaceae	g__Weissella	Unassigned	noSig
4a780f9abc9f32613c3bff7abee25a56	0.552006415	1.353371297	3.247099319	0.416793933	0.67682914	0.99892567	k__Bacteria	p__Actinobacteria	c__Coriobacteriia	o__Eggerthellales	f__Eggerthellaceae	g__Gordonibacter	Unassigned	noSig
4a8078d1bf9ff5b081762124e140e56d	88.82657516	-0.541415625	1.644027771	-0.329322676	0.741911806	0.99892567	k__Bacteria	p__Bacteroidetes	c__Bacteroidia	o__Bacteroidales	f__Bacteroidaceae	g__Phocaeicola	s__Phocaeicola_dorei	noSig
4adbc5baa3497331599cb1669baec241	0.494125689	0.192959854	3.046952009	0.063328813	0.949504672	0.99892567	k__Bacteria	p__Firmicutes	c__Erysipelotrichia	o__Erysipelotrichales	f__Erysipelotrichaceae	Unassigned	Unassigned	noSig
4bcebbfafa07685f083a219119e9e36b	163.1760479	0.635639594	0.929918432	0.683543386	0.494263544	0.99892567	k__Bacteria	p__Firmicutes	Unassigned	Unassigned	Unassigned	Unassigned	Unassigned	noSig
4f6a1e1625b648b80d5124043a8c7ebc	0.627649909	-0.038662015	3.246469747	-0.01190894	0.990498265	0.99892567	k__Bacteria	p__Actinobacteria	c__Coriobacteriia	o__Eggerthellales	f__Eggerthellaceae	g__Adlercreutzia	s__Adlercreutzia_muris	noSig
4f74e34423e95f9447678a7e7ec10ee9	3.899598313	4.077880265	2.53779169	1.606861699	0.10808471	0.99892567	k__Bacteria	p__Firmicutes	c__Clostridia	o__Clostridiales	f__Lachnospiraceae	g__Frisingicoccus	s__Frisingicoccus_caecimuris	noSig
50ec4920a089f88fe3e7250828b16929	6.248705656	-2.029305969	2.315417987	-0.876431807	0.380795334	0.99892567	k__Bacteria	p__Bacteroidetes	c__Bacteroidia	o__Bacteroidales	f__Bacteroidaceae	g__Bacteroides	s__Bacteroides_thetaiotaomicron	noSig
517fb0415527e2adab7bbb17265d70b6	0.217716608	0.505062207	3.249280781	0.155438154	0.876475907	0.99892567	k__Bacteria	p__Bacteroidetes	c__Sphingobacteriia	o__Sphingobacteriales	f__Sphingobacteriaceae	Unassigned	Unassigned	noSig
5221570e6e51f51822561a5541567eb4	44.81379963	0.877685558	1.007931603	0.870778886	0.383874896	0.99892567	k__Bacteria	p__Bacteroidetes	c__Bacteroidia	o__Bacteroidales	f__Porphyromonadaceae	g__Parabacteroides	s__Parabacteroides_merdae	noSig
52eafafc68a209324edb6b102ae5d3b7	12.8548683	-2.389357763	2.220219703	-1.076180776	0.281846416	0.99892567	k__Bacteria	p__Bacteroidetes	c__Bacteroidia	o__Bacteroidales	f__Rikenellaceae	g__Alistipes	s__Alistipes_inops	noSig
548249ac22197102a819aa84454d5a65	1.172628208	-3.223090822	2.769221422	-1.163897837	0.244465416	0.99892567	k__Bacteria	p__Actinobacteria	c__Actinobacteria	Unassigned	Unassigned	Unassigned	Unassigned	noSig
54f49813c480a1a242a9b7ae6f53dba0	5.263168299	2.058344483	2.144456326	0.95984444	0.337133512	0.99892567	k__Bacteria	p__Firmicutes	c__Clostridia	o__Clostridiales	f__Lachnospiraceae	g__Eisenbergiella	s__Eisenbergiella_massiliensis	noSig
55749bcd897a413737bc96f2b0d88ba7	0.134736356	0.021646832	3.250124618	0.006660308	0.994685882	0.99892567	k__Bacteria	p__Firmicutes	c__Negativicutes	o__Selenomonadales	f__Selenomonadaceae	g__Mitsuokella	s__Mitsuokella_jalaludinii	noSig
56c50f71193040c6113a242062798ed0	0.151069503	-0.51881547	3.251194637	-0.159576872	0.873214399	0.99892567	k__Bacteria	p__Firmicutes	c__Clostridia	o__Clostridiales	f__Lachnospiraceae	g__Pseudobutyrivibrio	Unassigned	noSig
56dc499bdf894443dc1ab23720f14a0f	73.33941374	0.201127041	0.973906537	0.206515752	0.836388061	0.99892567	k__Bacteria	p__Firmicutes	c__Clostridia	o__Clostridiales	f__Ruminococcaceae	g__Neglecta	s__Neglecta_timonensis	noSig
5823f96fbf1a6a76357d9a86643ab925	3.440977622	-1.736331622	1.924493294	-0.902227941	0.366935795	0.99892567	k__Bacteria	p__Firmicutes	c__Erysipelotrichia	o__Erysipelotrichales	f__Erysipelotrichaceae	g__Massilimicrobiota	s__Massilimicrobiota_timonensis	noSig
58545b70ba2b12dd69879185092f274e	13.91536578	0.441014863	2.19678247	0.200754908	0.840890223	0.99892567	k__Bacteria	p__Firmicutes	c__Clostridia	o__Clostridiales	f__Lachnospiraceae	g__Roseburia	s__Roseburia_intestinalis	noSig
58e29b6a4cb448fddcd96d7f4a3d6a95	200.2318433	-0.825619668	1.04787442	-0.787899439	0.430755529	0.99892567	k__Bacteria	p__Bacteroidetes	c__Bacteroidia	o__Bacteroidales	f__Bacteroidaceae	g__Bacteroides	Unassigned	noSig
5951edd2cee09ebc168707040b90c11f	0.901860555	0.394283841	2.543018968	0.155045576	0.876785387	0.99892567	k__Bacteria	p__Actinobacteria	c__Actinobacteria	o__Micrococcales	f__Micrococcaceae	g__Rothia	s__Rothia_mucilaginosa	noSig
59ebc7935dc14113e219519b1728abd2	0.351000696	0.88615852	3.248508017	0.27278939	0.785015116	0.99892567	k__Bacteria	p__Bacteroidetes	c__Bacteroidia	o__Bacteroidales	f__Porphyromonadaceae	g__Parabacteroides	s__Parabacteroides_chongii	noSig
5acdb424c2efdcfa6f623a9611e7e34e	0.971382724	2.091985591	3.096688614	0.675555683	0.499322787	0.99892567	k__Bacteria	p__Firmicutes	c__Clostridia	o__Clostridiales	f__Lachnospiraceae	g__Anaerostipes	s__Anaerostipes_caccae	noSig
5b89e2a1cc89b9e94466880047a7b605	5.368632925	0.230852225	1.685376808	0.136973657	0.891051617	0.99892567	k__Bacteria	p__Firmicutes	c__Clostridia	Unassigned	Unassigned	Unassigned	Unassigned	noSig
5c11b7c28dc6cd9a5c0d5b66193f03e9	542.3063249	-0.220681734	1.004395868	-0.219715892	0.826092427	0.99892567	k__Bacteria	p__Firmicutes	c__Clostridia	o__Clostridiales	f__Ruminococcaceae	g__Ruminococcus	s__Ruminococcus_bromii	noSig
5cda65d6bb3ec907be405caa566bd611	88.59225844	2.446381369	1.119262308	2.185708705	0.028836924	0.99892567	k__Bacteria	p__Bacteroidetes	c__Bacteroidia	o__Bacteroidales	f__Bacteroidaceae	g__Bacteroides	s__Bacteroides_uniformis	up
5ec0a79019260654d46e0cf76ecdc427	0.053375128	-0.36443087	3.25086027	-0.112102902	0.910741816	0.99892567	k__Bacteria	p__Actinobacteria	c__Actinobacteria	o__Mycobacteriales	f__Corynebacteriaceae	g__Corynebacterium	s__Corynebacterium_argentoratense	noSig
5edfab606b8f8979273ae7c5610dd60e	0.984403454	-0.234033268	2.91811408	-0.080200178	0.936078049	0.99892567	k__Bacteria	p__Firmicutes	c__Erysipelotrichia	o__Erysipelotrichales	f__Erysipelotrichaceae	g__Coprobacillus	s__Coprobacillus_cateniformis	noSig
602f687072508cf0783d4185a83de8c3	0.34637848	0.881586998	3.248519867	0.271381132	0.786097912	0.99892567	k__Bacteria	p__Firmicutes	c__Clostridia	o__Clostridiales	f__Christensenellaceae	g__Christensenella	s__Christensenella_massiliensis	noSig
60511c481e3956ce4af43ba232a76169	0.941206348	2.039104029	2.889999981	0.705572333	0.480454135	0.99892567	k__Bacteria	p__Firmicutes	c__Clostridia	o__Clostridiales	f__Ruminococcaceae	g__Massiliimalia	s__Massiliimalia_massiliensis	noSig
6277671b4e8303554fe354748dbf1206	0.163506295	-0.416855613	3.250969939	-0.128224998	0.897970918	0.99892567	k__Bacteria	p__Firmicutes	c__Negativicutes	o__Acidaminococcales	f__Acidaminococcaceae	g__Phascolarctobacterium	s__Phascolarctobacterium_succinatutens	noSig
62ae5db7a707b67d8ca815a03d771be1	38.67322922	-0.612574138	1.771575316	-0.345779337	0.729508555	0.99892567	k__Bacteria	p__Firmicutes	c__Clostridia	o__Clostridiales	f__Lachnospiraceae	g__Roseburia	Unassigned	noSig
62e5084023f476ce061631754224cf78	3.515233722	3.924451663	3.239998039	1.211251246	0.225799128	0.99892567	k__Bacteria	p__Firmicutes	c__Clostridia	o__Clostridiales	f__Lachnospiraceae	g__Coprococcus	s__Coprococcus_eutactus	noSig
632b98283f04a43f685006eb41e86dd6	0.178019003	0.347358205	3.249530529	0.106894889	0.914872368	0.99892567	k__Bacteria	p__Bacteroidetes	c__Bacteroidia	o__Bacteroidales	f__Porphyromonadaceae	g__Parabacteroides	s__Parabacteroides_johnsonii	noSig
6361e55eaeae21f2ad311266af271a96	28.6258539	-0.075285217	1.480190335	-0.050861849	0.959435606	0.99892567	k__Bacteria	p__Firmicutes	c__Clostridia	o__Clostridiales	f__Peptostreptococcaceae	g__Intestinibacter	s__Intestinibacter_bartlettii	noSig
646ab80df99271ab1aee46f122e82fe6	0.221968403	0.324229447	3.249568527	0.099776153	0.920522041	0.99892567	k__Bacteria	p__Bacteroidetes	c__Bacteroidia	o__Bacteroidales	f__Odoribacteraceae	g__Gabonibacter	s__Gabonibacter_massiliensis	noSig
649e99324fe234b4e72d135815595cf5	0.04059575	-0.484937341	3.251118261	-0.149160166	0.881427251	0.99892567	k__Bacteria	p__Firmicutes	c__Clostridia	o__Clostridiales	f__Ruminococcaceae	g__Anaerotruncus	s__Anaerotruncus_rubiinfantis	noSig
64c7cf31f220645ec5329cf61aec9408	1.198899407	2.386031001	3.243294045	0.735681368	0.461924631	0.99892567	k__Bacteria	p__Bacteroidetes	c__Bacteroidia	o__Bacteroidales	f__Bacteroidaceae	g__Bacteroides	s__Bacteroides_cellulosilyticus	noSig
6677c24b84df7c0f8e46d6a58297eaba	10.92876063	0.687624766	2.190447414	0.313919778	0.753581968	0.99892567	k__Bacteria	p__Firmicutes	c__Clostridia	o__Clostridiales	f__Ruminococcaceae	g__Ruminococcus	s__Ruminococcus_callidus	noSig
67997c73440cf7ef54ea390de9753019	8.507536172	1.053216253	1.835942327	0.573665217	0.56619437	0.99892567	k__Bacteria	p__Actinobacteria	c__Coriobacteriia	o__Eggerthellales	f__Eggerthellaceae	g__Eggerthella	s__Eggerthella_lenta	noSig
67b1d06b4bd37b2cb005eab369899b6f	0.114832849	-0.416855614	3.250969939	-0.128224998	0.897970918	0.99892567	k__Bacteria	p__Firmicutes	c__Clostridia	o__Clostridiales	f__Eubacteriaceae	g__Intestinibacillus	s__Intestinibacillus_massiliensis	noSig
67c342f4f5057e18bc20eaaecebbdcfe	7.221809121	2.43961243	2.779707235	0.877650855	0.380133222	0.99892567	k__Bacteria	p__Firmicutes	c__Bacilli	o__Lactobacillales	f__Lactobacillaceae	g__Lactobacillus	Unassigned	noSig
68e58cbf394d5735057541435e36c751	0.029736739	-0.712896749	3.251597861	-0.219245054	0.826459161	0.99892567	k__Bacteria	p__Firmicutes	c__Bacilli	o__Bacillales	f__Paenibacillaceae 1	Unassigned	Unassigned	noSig
68e940969233d9feaf08f57375dd5199	0.083919639	-1.530292662	3.251855325	-0.470590635	0.637933097	0.99892567	k__Bacteria	p__Proteobacteria	c__Gammaproteobacteria	o__Pasteurellales	f__Pasteurellaceae	Unassigned	Unassigned	noSig
6a4dd4d1c0320b5af05563a949cd11fe	22.71340992	2.272236578	2.184965925	1.039941425	0.298367115	0.99892567	k__Bacteria	p__Firmicutes	c__Clostridia	o__Clostridiales	f__Lachnospiraceae	g__Anaerotignum	s__Anaerotignum_lactatifermentans	noSig
6a553fddf1db91a9aab290a900c44b5b	13.52531477	-0.829425471	3.204125969	-0.258861692	0.795741956	0.99892567	k__Bacteria	p__Firmicutes	c__Erysipelotrichia	o__Erysipelotrichales	f__Erysipelotrichaceae	g__Holdemanella	s__Holdemanella_biformis	noSig
6aa7e451d31d3c1ac859358383fb73ad	312.8967938	0.103122005	0.549148981	0.187785116	0.851045104	0.99892567	k__Bacteria	p__Firmicutes	c__Clostridia	o__Clostridiales	f__Ruminococcaceae	Unassigned	Unassigned	noSig
6ac83be5373c75ac8f0bbf3c143f4fab	2.142747291	1.002758475	2.936072024	0.341530612	0.732704164	0.99892567	k__Bacteria	p__Firmicutes	c__Negativicutes	o__Veillonellales	f__Veillonellaceae	g__Dialister	s__Dialister_invisus	noSig
6bc13c8ad9194291af791e5f9815aafd	4.58414506	1.40566024	2.046807484	0.686757426	0.492235602	0.99892567	k__Bacteria	p__Proteobacteria	c__Gammaproteobacteria	o__Enterobacterales	f__Enterobacteriaceae	g__Escherichia/Shigella	Unassigned	noSig
6c38718525483b5844590e2e39eae3a2	0.044767238	-0.805209434	3.251772738	-0.247621682	0.804427134	0.99892567	k__Bacteria	p__Firmicutes	c__Clostridia	o__Clostridiales	f__Peptoniphilaceae	g__Peptoniphilus	Unassigned	noSig
6c3aac46704d2f4fa11937e6742d8b2d	0.898387721	1.996181359	3.244563596	0.615238783	0.538397039	0.99892567	k__Bacteria	p__Firmicutes	c__Clostridia	o__Clostridiales	f__Ruminococcaceae	g__Oscillibacter	Unassigned	noSig
6d217039333e9af495c74cfd65043283	4.342901923	-0.079241865	1.793409268	-0.044185043	0.964756905	0.99892567	k__Bacteria	p__Proteobacteria	c__Deltaproteobacteria	o__Desulfovibrionales	f__Desulfovibrionaceae	g__Bilophila	s__Bilophila_wadsworthia	noSig
71a7b5923a6189f0cee4e588dbafc4f9	36.88180331	-0.672593296	1.252897438	-0.536830291	0.591384846	0.99892567	k__Bacteria	p__Bacteroidetes	c__Bacteroidia	o__Bacteroidales	f__Barnesiellaceae	g__Barnesiella	s__Barnesiella_intestinihominis	noSig
734577a615b787c0299fa5cb15a3caa9	11.83622108	1.48513201	1.771023613	0.838572676	0.401709149	0.99892567	k__Bacteria	p__Firmicutes	c__Clostridia	o__Clostridiales	f__Lachnospiraceae	g__Roseburia	s__Roseburia_inulinivorans	noSig
7443925ac81c7d7c2628c06d83cd9b3c	4.15096658	1.558651534	2.211181247	0.70489542	0.480875321	0.99892567	k__Bacteria	p__Actinobacteria	c__Coriobacteriia	o__Eggerthellales	f__Eggerthellaceae	Unassigned	Unassigned	noSig
753f98df81b339d5ff68d3e237c4e9db	2.806861821	-2.207843427	2.890593964	-0.763802684	0.444984837	0.99892567	k__Bacteria	p__Proteobacteria	c__Deltaproteobacteria	o__Desulfovibrionales	f__Desulfovibrionaceae	Unassigned	Unassigned	noSig
758405ec4749be2f249d54c9e36b4a72	14.86477768	0.172403758	1.245221638	0.138452267	0.889882992	0.99892567	k__Bacteria	p__Firmicutes	c__Clostridia	o__Clostridiales	f__Clostridiales_Incertae Sedis XIII	g__Ihubacter	s__Ihubacter_massiliensis	noSig
75980a57cc814a78a6b8a32ac2eb5c5c	2.178442376	0.519863173	2.60647806	0.199450431	0.841910414	0.99892567	k__Bacteria	p__Firmicutes	c__Clostridia	o__Clostridiales	f__Clostridiales_Incertae Sedis XIII	g__Aminipila	s__Aminipila_butyrica	noSig
76b1b22ebf496168e7f2a366ed996e4f	0.061034336	-0.305119522	3.250740778	-0.093861536	0.925219149	0.99892567	k__Bacteria	p__Firmicutes	c__Negativicutes	o__Veillonellales	f__Veillonellaceae	g__Veillonella	Unassigned	noSig
77d541efba2e032badc5d406cbd65a48	0.813245188	1.854314001	3.08513959	0.601047034	0.54780866	0.99892567	k__Bacteria	p__Bacteroidetes	c__Bacteroidia	o__Bacteroidales	f__Odoribacteraceae	g__Butyricimonas	s__Butyricimonas_virosa	noSig
77e61043244619ff3916863ad4d5e50b	16.13838522	0.466528873	1.228411188	0.379782338	0.704106994	0.99892567	k__Bacteria	p__Bacteroidetes	c__Bacteroidia	o__Bacteroidales	f__Odoribacteraceae	g__Odoribacter	s__Odoribacter_splanchnicus	noSig
79bcb6e00ae1a6fedb571edf389ef44a	100.2692328	0.392064854	1.115042574	0.351614246	0.72512758	0.99892567	k__Bacteria	p__Firmicutes	c__Bacilli	o__Lactobacillales	f__Streptococcaceae	g__Streptococcus	Unassigned	noSig
79cbf81a7e5dc22b49b2dac51109f994	0.099706866	-0.484587139	3.25111748	-0.149052485	0.881512219	0.99892567	k__Bacteria	p__Actinobacteria	c__Actinobacteria	o__Actinomycetales	f__Actinomycetaceae	g__Varibaculum	Unassigned	noSig
7a287fa72a5878b68c9e7f4be7ad4327	0.768907644	1.022462735	2.703723807	0.378168337	0.705305546	0.99892567	k__Bacteria	p__Firmicutes	c__Erysipelotrichia	o__Erysipelotrichales	f__Erysipelotrichaceae	g__Dielma	s__Dielma_fastidiosa	noSig
7a993c76cccdf07161fc3001f4461410	2.682394006	1.729020872	1.986042537	0.870586022	0.383980231	0.99892567	k__Bacteria	p__Firmicutes	c__Clostridia	o__Clostridiales	f__Ruminococcaceae	g__Anaerotruncus	s__Anaerotruncus_colihominis	noSig
7bfbbb7057fb7dc5f1e2bac094a76a68	896.483802	-0.187686728	0.545708158	-0.343932421	0.730897109	0.99892567	k__Bacteria	p__Firmicutes	c__Clostridia	o__Clostridiales	f__Ruminococcaceae	g__Faecalibacterium	s__Faecalibacterium_prausnitzii	noSig
7cd61ebb085642c25f68e12bdf206b4e	321.6946233	1.149485194	1.040962728	1.104252019	0.26948383	0.99892567	k__Bacteria	p__Firmicutes	c__Clostridia	o__Clostridiales	f__Lachnospiraceae	g__Anaerostipes	s__Anaerostipes_hadrus	noSig
7cd798789180307d3efeea34e4c386a5	49.73940462	0.385240295	0.847077514	0.454787535	0.649262098	0.99892567	k__Bacteria	p__Bacteroidetes	c__Bacteroidia	o__Bacteroidales	f__Porphyromonadaceae	g__Parabacteroides	s__Parabacteroides_distasonis	noSig
7ff640f04563520d9e504e60aad9dd0a	0.408765736	0.548123361	3.249207327	0.168694486	0.866036956	0.99892567	k__Bacteria	p__Firmicutes	c__Bacilli	o__Lactobacillales	f__Lactobacillaceae	g__Limosilactobacillus	s__Limosilactobacillus_mucosae	noSig
80c939de77db39bfac6a21629dc76225	0.14476395	-0.185813607	3.250514432	-0.057164369	0.954414261	0.99892567	k__Bacteria	p__Actinobacteria	c__Coriobacteriia	o__Eggerthellales	f__Eggerthellaceae	g__Adlercreutzia	Unassigned	noSig
811701092802bd71842cf20c96d125ed	4.493272134	4.277135672	3.239618944	1.320258878	0.1867486	0.99892567	k__Bacteria	p__Proteobacteria	c__Gammaproteobacteria	o__Aeromonadales	f__Succinivibrionaceae	g__Succinivibrio	s__Succinivibrio_dextrinosolvens	noSig
81d645a1a4aea8cb3301ad7de2922f00	0.0878957	-0.112252792	3.25038183	-0.034535263	0.972450323	0.99892567	k__Bacteria	p__Firmicutes	c__Negativicutes	o__Veillonellales	f__Veillonellaceae	g__Dialister	s__Dialister_pneumosintes	noSig
81e7a1f2fb0ad13e13b149cecb05ac40	0.162383001	0.284207272	3.249635705	0.087458195	0.930307314	0.99892567	k__Bacteria	p__Bacteroidetes	c__Bacteroidia	o__Bacteroidales	f__Rikenellaceae	g__Alistipes	s__Alistipes_dispar	noSig
826c130e89312919d03a2774a2ed05a2	2.345137393	3.338704369	3.240871915	1.030187078	0.302922194	0.99892567	k__Bacteria	p__Firmicutes	c__Erysipelotrichia	o__Erysipelotrichales	f__Erysipelotrichaceae	g__Faecalicoccus	s__Faecalicoccus_acidiformans	noSig
839f1fc2b5a26a19209d2e0c798ce572	1.630983497	2.812561559	3.242021102	0.867533391	0.385649825	0.99892567	k__Bacteria	p__Bacteroidetes	c__Bacteroidia	o__Bacteroidales	f__Prevotellaceae	g__Prevotella	s__Prevotella_stercorea	noSig
853504ece8d16fb913a37e66d79bc0a9	0.196027579	0.24249919	3.24970768	0.074621847	0.940515591	0.99892567	k__Bacteria	p__Firmicutes	c__Clostridia	o__Clostridiales	f__Lachnospiraceae	g__Faecalicatena	Unassigned	noSig
885534f27331147bb753d39df334cad0	0.101927577	-0.317437157	3.250765202	-0.09764998	0.922210236	0.99892567	k__Bacteria	p__Actinobacteria	c__Actinobacteria	o__Mycobacteriales	f__Corynebacteriaceae	g__Corynebacterium	s__Corynebacterium_durum	noSig
88f31db68c4293a22da3c4ce18fc7c64	3.608176117	0.922573154	2.339436603	0.39435698	0.6933175	0.99892567	k__Bacteria	p__Bacteroidetes	c__Bacteroidia	o__Bacteroidales	f__Rikenellaceae	g__Alistipes	s__Alistipes_ihumii	noSig
894a9485adcd8f769d3e687c46c517de	1.524859329	1.833522795	2.918780854	0.628181041	0.529885349	0.99892567	k__Bacteria	p__Firmicutes	c__Clostridia	o__Clostridiales	f__Clostridiaceae 1	Unassigned	Unassigned	noSig
894f109de0f46960d938e246fa521add	0.065921775	-0.265823353	3.250664203	-0.081775088	0.934825566	0.99892567	k__Bacteria	p__Firmicutes	c__Clostridia	o__Clostridiales	f__Eubacteriaceae	g__Eubacterium	s__Eubacterium_limosum	noSig
895c61c48fa282a8efabd0acb4bfb0be	0.509499667	-0.909396361	3.248263641	-0.27996384	0.779505248	0.99892567	k__Bacteria	p__Firmicutes	c__Clostridia	o__Clostridiales	f__Christensenellaceae	g__Beduinibacterium	s__Beduinibacterium_massiliense	noSig
8a2a285abd00aa8c430ba3d2c7e19535	0.926347709	-1.759102053	3.075291725	-0.572011441	0.567314223	0.99892567	k__Bacteria	p__Firmicutes	c__Erysipelotrichia	o__Erysipelotrichales	f__Erysipelotrichaceae	g__Holdemania	s__Holdemania_massiliensis	noSig
8a9eb5d1626af24be99337ec7b488c95	7.633909004	0.017891946	1.543710553	0.01159022	0.990752549	0.99892567	k__Bacteria	p__Firmicutes	c__Clostridia	o__Clostridiales	f__Ruminococcaceae	g__Lawsonibacter	s__Lawsonibacter_asaccharolyticus	noSig
8b7686eab760fb3b5e9945e60fa0c2d0	0.493531686	1.206757396	3.247569022	0.371587913	0.71019969	0.99892567	k__Bacteria	p__Firmicutes	c__Clostridia	o__Clostridiales	f__Catabacteriaceae	g__Catabacter	s__Catabacter_hongkongensis	noSig
8ba8730da4a54cf69fe696774c0e375a	0.538486238	0.921866189	3.248416706	0.283789388	0.776571787	0.99892567	k__Bacteria	p__Firmicutes	c__Clostridia	o__Clostridiales	f__Peptoniphilaceae	g__Anaerococcus	s__Anaerococcus_vaginalis	noSig
8d3b08982c47ca3a80ccac5ce1eb2099	2.025660477	-0.061408998	2.938881931	-0.020895361	0.983329127	0.99892567	k__Bacteria	p__Firmicutes	c__Clostridia	o__Clostridiales	f__Lachnospiraceae	g__Blautia	s__Blautia_hydrogenotrophica	noSig
8df29067c36ff58fd909ad3cad4bbf04	7.125586299	0.260545631	1.812216619	0.143771792	0.885680678	0.99892567	k__Bacteria	p__Bacteroidetes	c__Bacteroidia	o__Bacteroidales	f__Odoribacteraceae	g__Butyricimonas	Unassigned	noSig
8f8b64e25b94af8d645344b583f825f9	0.191610509	0.105293475	3.249959334	0.032398398	0.97415434	0.99892567	k__Bacteria	p__Actinobacteria	c__Actinobacteria	o__Actinomycetales	f__Actinomycetaceae	g__Schaalia	Unassigned	noSig
917acd5165578110faa2ad49e0eca6a6	44.32038259	1.644257813	1.674386903	0.982005897	0.326096943	0.99892567	k__Bacteria	p__Firmicutes	c__Negativicutes	o__Acidaminococcales	f__Acidaminococcaceae	g__Phascolarctobacterium	s__Phascolarctobacterium_faecium	noSig
91c50a5c170118b5cbb81fa634db1101	169.967388	0.4448132	0.933326001	0.476589316	0.633654593	0.99892567	k__Bacteria	p__Firmicutes	c__Clostridia	o__Clostridiales	f__Lachnospiraceae	g__Blautia	s__Blautia_faecis	noSig
91f2efe0637f2f2062c1252c32a8e4eb	7.449344483	2.390289844	2.250211597	1.062251144	0.288121687	0.99892567	k__Bacteria	p__Proteobacteria	c__Gammaproteobacteria	o__Enterobacterales	f__Enterobacteriaceae	Unassigned	Unassigned	noSig
939c98f019c815e7088bbd996eede34f	0.043952153	-0.805209434	3.251772738	-0.247621682	0.804427134	0.99892567	k__Bacteria	p__Proteobacteria	c__Deltaproteobacteria	o__Desulfovibrionales	f__Desulfovibrionaceae	g__Desulfovibrio	s__Desulfovibrio_desulfuricans	noSig
94de2c169df12262dfce4e2c9bb8ca3d	0.496108466	-0.431881448	3.038279183	-0.142146729	0.886964108	0.99892567	k__Bacteria	p__Actinobacteria	c__Actinobacteria	o__Actinomycetales	f__Actinomycetaceae	g__Actinomyces	Unassigned	noSig
96cef5f44af1535dc3e28cd93ae188e8	122.8578609	0.472857927	1.251367205	0.377873037	0.705524913	0.99892567	k__Bacteria	p__Firmicutes	c__Clostridia	o__Clostridiales	f__Eubacteriaceae	g__Eubacterium	s__Eubacterium_coprostanoligenes	noSig
976aa67adb9565841699be504e1a967a	0.21052689	0.105293466	3.249959334	0.032398395	0.974154342	0.99892567	k__Bacteria	p__Actinobacteria	c__Coriobacteriia	o__Eggerthellales	f__Eggerthellaceae	g__Raoultibacter	Unassigned	noSig
982f2ae59e0f4de4c75fa975886c9b30	0.066483537	-1.350075786	3.251943675	-0.415159646	0.678025038	0.99892567	k__Bacteria	p__Bacteroidetes	c__Bacteroidia	o__Bacteroidales	f__Rikenellaceae	g__Rikenella	s__Rikenella_microfusus	noSig
98dbaa38929a9cc8397165431ef366a6	0.389641193	0.211272725	2.813446255	0.075093926	0.940139981	0.99892567	k__Bacteria	p__Firmicutes	c__Bacilli	o__Lactobacillales	f__Lactobacillaceae	g__Leuconostoc	Unassigned	noSig
9940fdc5d154fc06ba086edb01ac8d07	0.039000077	-0.805209434	3.251772738	-0.247621682	0.804427134	0.99892567	k__Bacteria	p__Firmicutes	c__Bacilli	o__Lactobacillales	f__Lactobacillaceae	g__Lactobacillus	s__Lactobacillus_delbrueckii	noSig
9959f29077d6ea9a05d41cf8a65f849e	0.302658958	-2.168003071	3.249005749	-0.667282005	0.504592018	0.99892567	k__Bacteria	p__Firmicutes	c__Bacilli	o__Bacillales	f__Bacillales_Incertae Sedis XI	g__Gemella	Unassigned	noSig
9b13b26005182ad3b60705d731a1abc6	3.359137514	-0.542587523	2.13569133	-0.25405709	0.799451453	0.99892567	k__Bacteria	p__Actinobacteria	c__Coriobacteriia	o__Eggerthellales	f__Eggerthellaceae	g__Adlercreutzia	s__Adlercreutzia_equolifaciens	noSig
9bff617b74742ceff5647d93f45c9c6a	0.080462684	-0.518815471	3.251194637	-0.159576872	0.873214399	0.99892567	k__Bacteria	p__Synergistetes	c__Synergistia	o__Synergistales	f__Synergistaceae	g__Pyramidobacter	s__Pyramidobacter_piscolens	noSig
9cc9a7a385b31df04d4e13a4bdd65e4c	0.235596137	0.331404206	3.249556676	0.101984436	0.918769029	0.99892567	k__Bacteria	p__Firmicutes	c__Clostridia	o__Clostridiales	f__Ruminococcaceae	g__Butyricicoccus	s__Butyricicoccus_porcorum	noSig
9d6034a95c537bfcc8e5d3ddef170a1c	2.54966246	3.468787369	2.85900757	1.21328373	0.225021361	0.99892567	k__Bacteria	p__Bacteroidetes	c__Bacteroidia	o__Bacteroidales	f__Bacteroidaceae	g__Bacteroides	s__Bacteroides_ovatus	noSig
9ddefd366c7ccc254c4ddd6d1a974e12	0.211747737	-0.619471199	3.251423454	-0.190523076	0.848899262	0.99892567	k__Bacteria	p__Firmicutes	c__Clostridia	o__Clostridiales	f__Lachnospiraceae	g__Blautia	s__Blautia_stercoris	noSig
9e84db493a676844dc9d5986d97195e0	12.39452443	-3.702891494	2.516744171	-1.471302303	0.141209381	0.99892567	k__Bacteria	p__Firmicutes	c__Erysipelotrichia	o__Erysipelotrichales	f__Erysipelotrichaceae	g__Longicatena	s__Longicatena_caecimuris	noSig
a306612f8fb95d1a1f461db866fbfc9f	0.151544607	-0.416855613	3.250969939	-0.128224998	0.897970918	0.99892567	k__Bacteria	p__Firmicutes	c__Clostridia	o__Clostridiales	f__Lachnospiraceae	g__Hungatella	s__Hungatella_xylanolytica	noSig
a462f8a238e390cfd2469bea29eb48c7	210.5100743	-0.156467369	0.998987606	-0.156625936	0.875539661	0.99892567	k__Bacteria	p__Firmicutes	c__Clostridia	o__Clostridiales	f__Ruminococcaceae	g__Gemmiger	s__Gemmiger_formicilis	noSig
a4b46dfa4ac62ff14083edcdcd32a64b	1.155762348	2.336096992	3.243447125	0.720251295	0.471370287	0.99892567	k__Bacteria	p__Firmicutes	c__Bacilli	o__Lactobacillales	f__Lactobacillaceae	g__Limosilactobacillus	s__Limosilactobacillus_fermentum	noSig
a68aeec21256b25c0be342b6cb09fc27	0.251758916	-2.58292437	3.247542221	-0.795347433	0.426411429	0.99892567	k__Bacteria	p__Actinobacteria	c__Coriobacteriia	o__Coriobacteriales	f__Coriobacteriaceae	g__Enorma	Unassigned	noSig
a6975af80f0cc3819aadedfae1467712	10.50202358	2.935463151	2.487461732	1.180103844	0.237958916	0.99892567	k__Bacteria	p__Firmicutes	c__Clostridia	o__Clostridiales	f__Eubacteriaceae	g__Eubacterium	Unassigned	noSig
a6bf4fb6b472c496379204203ac30527	0.064370147	-0.619471201	3.251423454	-0.190523077	0.848899262	0.99892567	k__Bacteria	p__Firmicutes	c__Erysipelotrichia	o__Erysipelotrichales	f__Erysipelotrichaceae	g__Faecalibacillus	s__Faecalibacillus_faecis	noSig
a6c22b9b87d35fd93ba4fddc8bed5562	0.205947161	0.167345941	3.249842621	0.051493552	0.95893224	0.99892567	k__Bacteria	p__Bacteroidetes	c__Bacteroidia	o__Bacteroidales	f__Barnesiellaceae	g__Coprobacter	s__Coprobacter_secundus	noSig
aa12d89a38d2ccfe4a6aee0c181e5c87	0.23334424	-0.785662444	3.249762679	-0.241759944	0.808966178	0.99892567	k__Bacteria	p__Firmicutes	c__Clostridia	o__Clostridiales	f__Ruminococcaceae	g__Ruminococcus	s__Ruminococcus_gauvreauii	noSig
aa3efb874bb94334798519934fa7047f	43.14530346	0.632693608	1.683570726	0.375804591	0.707062175	0.99892567	k__Bacteria	p__Firmicutes	c__Erysipelotrichia	o__Erysipelotrichales	f__Erysipelotrichaceae	g__Clostridium XVIII	s__Clostridium XVIII_	noSig
ab180d0c5dbb2e08cbf2fdf542db6825	1.083286363	-0.151805391	3.245034879	-0.046780819	0.962687916	0.99892567	k__Bacteria	p__Firmicutes	c__Clostridia	o__Clostridiales	f__Lachnospiraceae	g__Faecalimonas	s__Faecalimonas_umbilicata	noSig
acaba718223fa5b9b4d69fddd7e045b3	4.510808254	3.32258468	2.317300788	1.433816748	0.151624564	0.99892567	k__Bacteria	p__Firmicutes	c__Clostridia	o__Clostridiales	f__Ruminococcaceae	g__Colidextribacter	s__Colidextribacter_massiliensis	noSig
ae351a0bc067787204781bbb6e35b3b8	241.9563724	0.638244337	1.182799335	0.539604917	0.589469525	0.99892567	k__Bacteria	p__Firmicutes	c__Clostridia	o__Clostridiales	f__Lachnospiraceae	g__Agathobacter	s__Agathobacter_rectalis	noSig
af465fa21843aeeee0ae2913d6528e7a	1.3899176	2.594120783	3.24263434	0.800004105	0.423708419	0.99892567	k__Bacteria	p__Bacteroidetes	c__Bacteroidia	o__Bacteroidales	f__Prevotellaceae	g__Alloprevotella	s__Alloprevotella_rava	noSig
af4cb71457337d695a939b5609c486d5	0.401914973	1.017785011	3.248165676	0.313341471	0.754021246	0.99892567	k__Bacteria	p__Bacteroidetes	c__Bacteroidia	o__Bacteroidales	f__Bacteroidaceae	g__Bacteroides	s__Bacteroides_salyersiae	noSig
b1379432c00a60ceefaf8b3c226763cb	0.34435941	-2.158675236	3.246177288	-0.664989939	0.506056928	0.99892567	k__Bacteria	p__Firmicutes	c__Clostridia	o__Clostridiales	f__Ruminococcaceae	g__Subdoligranulum	s__Subdoligranulum_variabile	noSig
b186eff16209b4ddd1a7e86fc4709420	0.150503061	-1.716023143	3.251639838	-0.527740841	0.597679223	0.99892567	k__Bacteria	p__Proteobacteria	c__Betaproteobacteria	o__Burkholderiales	f__Sutterellaceae	g__Sutterella	Unassigned	noSig
b27c1e941536106f13f9a682c9c70360	186.5107842	-0.16820268	1.237318446	-0.135941302	0.891867685	0.99892567	k__Bacteria	p__Firmicutes	c__Clostridia	o__Clostridiales	f__Lachnospiraceae	g__Anaerobutyricum	s__Anaerobutyricum_soehngenii	noSig
b2bcc152c41cbccabfec65275f12bb7f	28.44553134	0.473573417	0.770293161	0.614796341	0.538689226	0.99892567	k__Bacteria	p__Firmicutes	c__Clostridia	o__Clostridiales	f__Ruminococcaceae	g__Dysosmobacter	s__Dysosmobacter_welbionis	noSig
b2ffeedb1667b6cbf95cf5318aa836e3	0.043090573	-0.619471201	3.251423454	-0.190523077	0.848899262	0.99892567	k__Bacteria	p__Firmicutes	c__Clostridia	o__Clostridiales	f__Christensenellaceae	Unassigned	Unassigned	noSig
b4bc4d4d6b02667816c5c7190b4f130b	0.04502808	-1.522509454	3.251858921	-0.46819665	0.639643967	0.99892567	k__Bacteria	p__Proteobacteria	c__Deltaproteobacteria	o__Desulfovibrionales	f__Desulfovibrionaceae	g__Desulfovibrio	Unassigned	noSig
b6b0e60d7c552812453484f3e44ff834	0.513098753	-1.437761479	3.247032756	-0.442792416	0.657915889	0.99892567	k__Bacteria	p__Proteobacteria	c__Betaproteobacteria	o__Burkholderiales	f__Oxalobacteraceae	Unassigned	Unassigned	noSig
b761fd4372426721cca0ebd4a87c5803	2.471709868	3.417627365	3.240732646	1.054584792	0.291615262	0.99892567	k__Bacteria	p__Bacteroidetes	c__Bacteroidia	o__Bacteroidales	f__Prevotellaceae	g__Massiliprevotella	s__Massiliprevotella_massiliensis	noSig
b7b05dde246cefec7aa58faaee6e0062	17.13090734	1.3842185	1.701367681	0.813591627	0.415878936	0.99892567	k__Bacteria	p__Firmicutes	c__Clostridia	o__Clostridiales	f__Clostridiales_Incertae Sedis XIII	Unassigned	Unassigned	noSig
b8523b180e16cee9dffa5f5aa1123dc1	1.348316506	-0.267958288	2.166431601	-0.123686475	0.901563521	0.99892567	k__Bacteria	p__Firmicutes	c__Clostridia	o__Clostridiales	f__Eubacteriaceae	g__Anaerofustis	s__Anaerofustis_stercorihominis	noSig
b91bc4e085b3da002a5ba5f2e2efda3f	0.484385145	1.204045575	3.247577514	0.370751913	0.710822321	0.99892567	k__Bacteria	p__Firmicutes	c__Clostridia	o__Clostridiales	f__Christensenellaceae	g__Christensenella	s__Christensenella_minuta	noSig
b9ffa00c2a4e1aab82476a9899f8efb7	0.492612596	1.241030471	3.247460286	0.382154164	0.702347018	0.99892567	k__Bacteria	p__Firmicutes	c__Clostridia	o__Clostridiales	f__Lachnospiraceae	g__Eisenbergiella	s__Eisenbergiella_tayi	noSig
ba2da93b6551d074b2f423b32eb6f5d1	14.3178057	2.321144485	2.573631194	0.901894759	0.367112776	0.99892567	k__Bacteria	p__Firmicutes	c__Clostridia	o__Clostridiales	f__Lachnospiraceae	g__Roseburia	s__Roseburia_faecis	noSig
bf487992627685d48c25f7a350c25599	92.25651275	-1.284184012	0.603571909	-2.127640457	0.033366905	0.99892567	k__Bacteria	p__Firmicutes	c__Clostridia	o__Clostridiales	f__Lachnospiraceae	g__Blautia	Unassigned	down
bf70d4370c5ccac2dc76249fa8602833	10.10112486	-0.711018977	2.05790949	-0.345505466	0.729714402	0.99892567	k__Bacteria	p__Bacteroidetes	c__Bacteroidia	o__Bacteroidales	f__Rikenellaceae	g__Alistipes	s__Alistipes_finegoldii	noSig
bf996915ce7a5af57c191d09175c547f	0.340645321	-1.473023579	3.247609633	-0.453571625	0.65013718	0.99892567	k__Bacteria	p__Proteobacteria	c__Betaproteobacteria	o__Burkholderiales	Unassigned	Unassigned	Unassigned	noSig
bfac96814b89ca9f843b114077911555	0.348847805	0.548123377	3.249207327	0.168694491	0.866036952	0.99892567	k__Bacteria	p__Firmicutes	c__Bacilli	o__Lactobacillales	f__Lactobacillaceae	Unassigned	Unassigned	noSig
c00fa22c2988cff81138d8eb9ce1e1fd	0.160043993	-0.314825128	3.250760006	-0.096846623	0.922848198	0.99892567	k__Bacteria	p__Actinobacteria	c__Coriobacteriia	o__Coriobacteriales	f__Coriobacteriaceae	g__Collinsella	Unassigned	noSig
c11baef23f41db80232bf5be820c31e4	20.9957092	1.111525506	2.015949668	0.551365703	0.581383007	0.99892567	k__Bacteria	p__Bacteroidetes	c__Bacteroidia	o__Bacteroidales	f__Prevotellaceae	g__Paraprevotella	s__Paraprevotella_clara	noSig
c15f9a73e688a286ef54d4fb75c0d575	0.045670219	-0.436677534	3.251012424	-0.134320475	0.893149163	0.99892567	k__Bacteria	p__Firmicutes	c__Negativicutes	o__Veillonellales	f__Veillonellaceae	g__Allisonella	s__Allisonella_histaminiformans	noSig
c18ce154cbf4960078a2544a00d32460	19.15117222	0.309485494	1.119641593	0.276414788	0.7822295	0.99892567	k__Bacteria	p__Firmicutes	c__Clostridia	o__Clostridiales	f__Ruminococcaceae	g__Flavonifractor	s__Flavonifractor_plautii	noSig
c21b849ae3adc5cb4d5cad718bab03c9	11.86462352	4.667049225	2.556384583	1.82564441	0.067903842	0.99892567	k__Bacteria	p__Firmicutes	c__Clostridia	o__Clostridiales	f__Lachnospiraceae	g__Lachnospira	Unassigned	noSig
c2328236f0f8cbe6f16a4ffe74b945be	0.470348193	1.139983392	3.247782712	0.35100359	0.725585655	0.99892567	k__Bacteria	p__Firmicutes	c__Bacilli	o__Lactobacillales	f__Streptococcaceae	g__Streptococcus	s__Streptococcus_anginosus	noSig
c2760211bc45624d1ea00c7358e792a9	0.190757344	-0.314825127	3.250760006	-0.096846623	0.922848198	0.99892567	k__Bacteria	p__Firmicutes	c__Clostridia	o__Clostridiales	f__Lachnospiraceae	g__Anaerostipes	Unassigned	noSig
c2d29844d90775d468c1d6fe3048f897	1.528362103	-0.773291321	2.566448314	-0.301307966	0.763179667	0.99892567	k__Bacteria	p__Firmicutes	c__Clostridia	o__Clostridiales	f__Ruminococcaceae	g__Harryflintia	s__Harryflintia_acetispora	noSig
c4f293673f73b9695f0d4f753799ba93	18.36971201	1.075632478	1.552981101	0.692624319	0.488545344	0.99892567	k__Bacteria	p__Firmicutes	c__Clostridia	o__Clostridiales	f__Ruminococcaceae	g__Negativibacillus	s__Negativibacillus_massiliensis	noSig
c70183d4e6906ab0cb29457d0914f10d	0.143656211	-0.212728095	3.250563912	-0.065443443	0.947820936	0.99892567	k__Bacteria	p__Firmicutes	c__Clostridia	o__Clostridiales	f__Ruminococcaceae	g__Cellulosibacter	s__Cellulosibacter_alkalithermophilus	noSig
c73dcb6dca05a153c30360e8c74488e4	72.35067863	0.610988715	0.947280819	0.644992175	0.518932257	0.99892567	k__Bacteria	p__Firmicutes	c__Clostridia	o__Clostridiales	f__Ruminococcaceae	g__Clostridium IV	s__Clostridium IV_	noSig
c7974997ef263bc9f316f673ddf83333	0.025372344	-0.64636919	3.251476586	-0.198792509	0.842425056	0.99892567	k__Archaea	p__Euryarchaeota	c__Methanobacteria	o__Methanobacteriales	f__Methanobacteriaceae	g__Methanosphaera	s__Methanosphaera_stadtmanae	noSig
c8263bcd84e487be1e04ce93ea1ee8be	56.75064003	0.215839843	1.751363455	0.123241034	0.901916233	0.99892567	k__Bacteria	p__Firmicutes	c__Clostridia	o__Clostridiales	f__Lachnospiraceae	g__Mediterraneibacter	Unassigned	noSig
c86ff7ea104a62201b62e8ba1bd92d69	3.892357029	0.813958099	2.955554026	0.275399499	0.783009329	0.99892567	k__Bacteria	p__Firmicutes	c__Bacilli	o__Lactobacillales	f__Lactobacillaceae	g__Ligilactobacillus	Unassigned	noSig
c988365ed291bdb5b39f3068f52e948c	0.233643894	-0.619471199	3.251423454	-0.190523076	0.848899262	0.99892567	k__Bacteria	p__Firmicutes	c__Erysipelotrichia	o__Erysipelotrichales	f__Erysipelotrichaceae	g__Dubosiella	s__Dubosiella_newyorkensis	noSig
c9dd9460e75a16c42dbe9ce0bd31d6e3	0.452134117	-0.65201848	3.246380543	-0.200844747	0.840819973	0.99892567	k__Bacteria	p__Actinobacteria	c__Coriobacteriia	o__Eggerthellales	f__Eggerthellaceae	g__Slackia	s__Slackia_isoflavoniconvertens	noSig
cbcf35b70ba16baffffe3584c7e00fb9	7.127011353	0.682917406	2.039546221	0.334837916	0.737747357	0.99892567	k__Bacteria	p__Firmicutes	c__Clostridia	o__Clostridiales	f__Lachnospiraceae	g__Anaerotignum	s__Anaerotignum_faecicola	noSig
ccab70dd68f11cb78d0bdbf985e1ee9f	4.552808939	1.266579112	2.246638599	0.563766292	0.572913195	0.99892567	k__Bacteria	p__Firmicutes	c__Erysipelotrichia	o__Erysipelotrichales	f__Erysipelotrichaceae	g__Turicibacter	s__Turicibacter_sanguinis	noSig
cd097e36c85c35078b5fa0ed6cc78f58	2.436629624	1.901329019	3.238234265	0.587149929	0.557103017	0.99892567	k__Bacteria	p__Bacteroidetes	c__Bacteroidia	o__Bacteroidales	f__Bacteroidaceae	g__Bacteroides	s__Bacteroides_intestinalis	noSig
ced8cc97bbcff11c4a4844bccf316df9	1.005381924	2.123522845	3.244118242	0.654576278	0.512740601	0.99892567	k__Bacteria	p__Bacteroidetes	c__Bacteroidia	o__Bacteroidales	f__Porphyromonadaceae	g__Parabacteroides	Unassigned	noSig
cefc1434142c9db7e85427602101cb4b	2.145234851	3.193911415	3.24114794	0.985425989	0.324414869	0.99892567	k__Bacteria	p__Bacteroidetes	c__Bacteroidia	o__Bacteroidales	f__Prevotellaceae	g__Marseilla	s__Marseilla_massiliensis	noSig
cefd6b88832f09330c2c680242693e53	1.805428701	-1.944266379	2.877212526	-0.675746529	0.499201589	0.99892567	k__Bacteria	p__Firmicutes	c__Bacilli	o__Lactobacillales	f__Streptococcaceae	g__Streptococcus	s__Streptococcus_mutans	noSig
d0bce7e4a0ec1031b2f570ff39d47c56	1.595269191	1.222978632	2.915440682	0.419483284	0.674862969	0.99892567	k__Bacteria	p__Bacteroidetes	c__Bacteroidia	o__Bacteroidales	f__Porphyromonadaceae	g__Parabacteroides	s__Parabacteroides_goldsteinii	noSig
d0cd1cf31b0a5eea8b007a0dd88064c8	0.286125738	-0.004376276	3.250176953	-0.001346473	0.99892567	0.99892567	k__Bacteria	p__Firmicutes	c__Clostridia	o__Clostridiales	f__Lachnospiraceae	g__Cuneatibacter	s__Cuneatibacter_caecimuris	noSig
d0ef44e1d9201ff1b9c0f90dd945d551	0.155541241	-0.314825128	3.250760006	-0.096846623	0.922848198	0.99892567	k__Bacteria	p__Tenericutes	c__Mollicutes	Unassigned	Unassigned	Unassigned	Unassigned	noSig
d24273657c4c5f2761372721d7b0f91d	0.176802041	-0.314825127	3.250760006	-0.096846623	0.922848198	0.99892567	k__Bacteria	p__Proteobacteria	c__Deltaproteobacteria	o__Desulfovibrionales	f__Desulfovibrionaceae	g__Desulfovibrio	s__Desulfovibrio_legallii	noSig
d2aa235877d1079611f97a47fe903477	15.38369623	1.538421114	1.943623719	0.791522093	0.428639389	0.99892567	k__Bacteria	p__Firmicutes	c__Erysipelotrichia	o__Erysipelotrichales	f__Erysipelatoclostridiaceae	g__Erysipelatoclostridium	s__Erysipelatoclostridium_ramosum	noSig
d484eba66a4f4077af8c3fcef93d8015	1.173788843	2.349342515	3.091689741	0.759889482	0.447320649	0.99892567	k__Bacteria	p__Firmicutes	c__Clostridia	o__Clostridiales	f__Ruminococcaceae	g__Intestinimonas	s__Intestinimonas_butyriciproducens	noSig
d4bf458ff9870b3e8fcd728d7b195f3d	8.935246823	-2.010185176	2.748242789	-0.73144381	0.464508114	0.99892567	k__Bacteria	p__Proteobacteria	c__Gammaproteobacteria	o__Enterobacterales	Unassigned	Unassigned	Unassigned	noSig
d4df882d50b6447b821f40424c5c5416	0.876167587	0.872536085	2.725665923	0.320118499	0.748878503	0.99892567	k__Bacteria	p__Firmicutes	c__Clostridia	o__Clostridiales	f__Lachnospiraceae	g__Hungatella	s__Hungatella_effluvii	noSig
d506c27641ac1652c4c8b97a85ac5ac8	0.104216651	-1.165596194	3.251560087	-0.358472906	0.71998944	0.99892567	k__Bacteria	p__Firmicutes	c__Clostridia	o__Clostridiales	f__Peptoniphilaceae	g__Peptoniphilus	s__Peptoniphilus_lacrimalis	noSig
d56a560e43e7ab41839a1c8a10f65d36	8.674945858	1.602138625	2.096140476	0.764327889	0.44467187	0.99892567	k__Bacteria	p__Firmicutes	c__Bacilli	o__Lactobacillales	f__Enterococcaceae	g__Enterococcus	Unassigned	noSig
d7471cb494e1fa018aa13423b4816b5f	73.87542119	1.981260937	1.149816074	1.723111184	0.084868421	0.99892567	k__Bacteria	p__Firmicutes	c__Clostridia	o__Clostridiales	f__Lachnospiraceae	g__Ruminococcus2	s__Ruminococcus2_	noSig
d804865439d8a97d22c67e591f57aaf2	0.110983802	0.029511808	3.250108676	0.009080253	0.992755106	0.99892567	k__Bacteria	p__Firmicutes	c__Clostridia	o__Clostridiales	f__Clostridiaceae 1	g__Sarcina	s__Sarcina_ventriculi	noSig
da41fc77dfa755dd6902904f9298adc9	240.6442161	0.745345638	1.162383084	0.641222028	0.52137844	0.99892567	k__Bacteria	p__Firmicutes	c__Clostridia	o__Clostridiales	f__Lachnospiraceae	g__Blautia	s__Blautia_obeum	noSig
dc1a0681809876e303113b4e16965bb8	47.49302157	3.309538297	1.973762095	1.67676657	0.093588137	0.99892567	k__Bacteria	p__Verrucomicrobia	c__Verrucomicrobiae	o__Verrucomicrobiales	f__Akkermansiaceae	g__Akkermansia	s__Akkermansia_muciniphila	noSig
dc30c1e31da0c1b922ce8ffaaf808a96	0.425008384	-0.215417298	3.24926573	-0.066297224	0.947141193	0.99892567	k__Bacteria	p__Firmicutes	c__Erysipelotrichia	o__Erysipelotrichales	f__Erysipelotrichaceae	g__Faecalicoccus	s__Faecalicoccus_pleomorphus	noSig
ddfa6fce8e944d130ece796cdef74e6b	1.035097544	-2.024197812	3.229097431	-0.626861795	0.530749832	0.99892567	k__Bacteria	p__Firmicutes	c__Negativicutes	o__Veillonellales	f__Veillonellaceae	g__Dialister	Unassigned	noSig
dea1ae4bcefc402270bf294f61310fbe	0.107742158	-0.416855614	3.250969939	-0.128224998	0.897970918	0.99892567	k__Bacteria	p__Synergistetes	c__Synergistia	o__Synergistales	f__Synergistaceae	Unassigned	Unassigned	noSig
e0091b2cfba263b40e7729631257ce2c	0.205770848	-0.110228678	3.250377847	-0.033912574	0.972946867	0.99892567	k__Bacteria	p__Actinobacteria	c__Coriobacteriia	o__Coriobacteriales	f__Coriobacteriaceae	g__Collinsella	s__Collinsella_bouchesdurhonensis	noSig
e2e11fec1707ff93ae9ea560df547ba6	0.116982477	0.060965188	3.250045761	0.018758255	0.985033956	0.99892567	k__Bacteria	p__Firmicutes	c__Clostridia	o__Clostridiales	f__Peptostreptococcaceae	g__Romboutsia	s__Romboutsia_sedimentorum	noSig
e37bd6b7da3bc937ff98174287874168	0.559961435	1.369495465	3.247040512	0.421767286	0.673194886	0.99892567	k__Bacteria	p__Firmicutes	c__Clostridia	o__Clostridiales	f__Lachnospiraceae	g__Lactonifactor	s__Lactonifactor_longoviformis	noSig
e38592cbb41667f3330ca69234719776	0.172249274	-0.110228679	3.250377847	-0.033912574	0.972946866	0.99892567	k__Bacteria	p__Firmicutes	c__Negativicutes	o__Acidaminococcales	f__Acidaminococcaceae	g__Phascolarctobacterium	Unassigned	noSig
e3bbd4029a6c868d8c956b64f14d5d67	256.5328388	-0.201812905	1.179447887	-0.171107946	0.864138888	0.99892567	k__Bacteria	p__Firmicutes	c__Clostridia	o__Clostridiales	f__Lachnospiraceae	g__Blautia	s__Blautia_luti	noSig
e4650cf4f8d2b9a41f4c447a0df419e9	1.981827565	3.101625499	3.241338758	0.956896434	0.338619531	0.99892567	k__Bacteria	p__Proteobacteria	c__Deltaproteobacteria	o__Desulfovibrionales	f__Desulfovibrionaceae	g__Desulfovibrio	s__Desulfovibrio_piger	noSig
e50ce3de618e4eb0899dbe75e9beb4f8	55.54307089	0.561647795	1.618633213	0.346988923	0.728599641	0.99892567	k__Bacteria	p__Firmicutes	c__Clostridia	o__Clostridiales	f__Lachnospiraceae	g__Mediterraneibacter	s__Mediterraneibacter_faecis	noSig
e52d1e017eabc53edb4ece31998631b7	8.855446293	-0.413775498	1.654266865	-0.250126208	0.802489749	0.99892567	k__Bacteria	p__Bacteroidetes	c__Bacteroidia	o__Bacteroidales	f__Rikenellaceae	g__Alistipes	s__Alistipes_shahii	noSig
e55dbf93142fa8d380f7d8d68bae6559	0.735171259	1.359160001	3.247078957	0.418579289	0.675523628	0.99892567	k__Bacteria	p__Proteobacteria	c__Gammaproteobacteria	o__Pasteurellales	f__Pasteurellaceae	g__Haemophilus	s__Haemophilus_parainfluenzae	noSig
e5c3f922fe046c68c3c3931ec94312ed	0.041767747	-1.350075786	3.251943675	-0.415159646	0.678025038	0.99892567	k__Bacteria	p__Firmicutes	c__Negativicutes	o__Veillonellales	f__Veillonellaceae	g__Megasphaera	s__Megasphaera_massiliensis	noSig
e69354c2b6101b114d8c2de4cca15b77	14.07892903	-1.1821664	1.727765374	-0.684216976	0.493838164	0.99892567	k__Bacteria	p__Bacteroidetes	c__Bacteroidia	o__Bacteroidales	f__Bacteroidaceae	Unassigned	Unassigned	noSig
e6bd7c89a9ea55de59fcd73d4d6555c9	0.232915177	0.417843733	3.249418343	0.128590317	0.897681829	0.99892567	k__Bacteria	p__Firmicutes	c__Clostridia	o__Clostridiales	f__Christensenellaceae	g__Christensenella	s__Christensenella_timonensis	noSig
e6d6c91e9765d5bb6be0ce0727b2b7b6	2.213251036	0.179350808	2.331867324	0.076912956	0.938692791	0.99892567	k__Bacteria	p__Firmicutes	c__Bacilli	o__Lactobacillales	f__Streptococcaceae	g__Lactococcus	Unassigned	noSig
e75a98d9181ff15c4c7d08a693adbaa9	0.983760076	-1.949650197	2.333757102	-0.835412647	0.403485412	0.99892567	k__Bacteria	p__Firmicutes	c__Clostridia	o__Clostridiales	f__Peptoniphilaceae	g__Parvimonas	s__Parvimonas_micra	noSig
e765acc6a0a89b9a548bbd36dc4561ac	0.145145515	-0.314825117	3.250760006	-0.096846619	0.922848201	0.99892567	k__Bacteria	p__Firmicutes	c__Clostridia	o__Clostridiales	f__Ruminococcaceae	g__Acutalibacter	s__Acutalibacter_muris	noSig
e77eed1630e5a6e9234e07ada2462153	0.171089684	-0.416855613	3.250969939	-0.128224998	0.897970918	0.99892567	k__Bacteria	p__Firmicutes	c__Negativicutes	o__Acidaminococcales	f__Acidaminococcaceae	Unassigned	Unassigned	noSig
e984b11728823dac0032b17e06c548cd	2.72430285	3.558614955	3.240501931	1.098167824	0.272131213	0.99892567	k__Bacteria	p__Bacteroidetes	c__Bacteroidia	o__Bacteroidales	f__Prevotellaceae	g__Prevotella	s__Prevotella_rara	noSig
eb3522529506176166212b9f2107783d	19.92474445	1.207770365	2.101900121	0.574608828	0.56555588	0.99892567	k__Bacteria	p__Firmicutes	c__Clostridia	o__Clostridiales	f__Ruminococcaceae	g__Ruminococcus	Unassigned	noSig
efa4fd780453cf7ce9fde4e34d029e87	0.281765942	-0.110228668	3.250377847	-0.033912571	0.972946869	0.99892567	k__Bacteria	p__Bacteroidetes	c__Flavobacteriia	o__Flavobacteriales	f__Flavobacteriaceae	Unassigned	Unassigned	noSig
efec5232497508bf5c388d5dde2660fe	0.756026411	1.740745054	3.245548457	0.536348502	0.591717716	0.99892567	k__Bacteria	p__Bacteroidetes	c__Bacteroidia	o__Bacteroidales	f__Bacteroidaceae	g__Bacteroides	s__Bacteroides_eggerthii	noSig
f0bfd4800a8d99a27b33a49c5d265513	22.87853221	-3.639273062	2.097314775	-1.735205943	0.082704334	0.99892567	k__Bacteria	p__Firmicutes	c__Clostridia	o__Clostridiales	f__Lachnospiraceae	g__Blautia	s__Blautia_glucerasea	noSig
f0f7e92e35c72f4c5a19eb08295e3d61	0.51786177	-0.453808008	3.247472021	-0.13974193	0.888863896	0.99892567	k__Bacteria	p__Firmicutes	c__Negativicutes	o__Acidaminococcales	f__Acidaminococcaceae	g__Acidaminococcus	s__Acidaminococcus_intestini	noSig
f27aa0a6b23e145d99e1641bd8ab6277	6.916418669	0.85571709	1.461841875	0.585369119	0.558299548	0.99892567	k__Bacteria	p__Firmicutes	c__Clostridia	o__Clostridiales	f__Ruminococcaceae	g__Anaeromassilibacillus	s__Anaeromassilibacillus_senegalensis	noSig
f31d3db4baf18f7453696dd1d3d56111	8.239565332	1.285807078	1.764891985	0.72854718	0.466278699	0.99892567	k__Bacteria	p__Firmicutes	c__Erysipelotrichia	o__Erysipelotrichales	f__Erysipelotrichaceae	g__Holdemania	s__Holdemania_filiformis	noSig
f4ce84feea1408a98edbf39707d580d0	0.209404457	0.159362199	3.249857364	0.049036675	0.960890069	0.99892567	k__Bacteria	p__Actinobacteria	c__Coriobacteriia	o__Coriobacteriales	Unassigned	Unassigned	Unassigned	noSig
f4d06a29e4450fdbaa6f9353439ff54b	185.1412542	0.190255271	1.5400873	0.12353538	0.901683159	0.99892567	k__Bacteria	p__Firmicutes	c__Clostridia	o__Clostridiales	f__Peptostreptococcaceae	g__Romboutsia	s__Romboutsia_timonensis	noSig
f605b120590a458e669b6c1284c9ff05	48.44154856	-2.395677604	1.587337469	-1.509242773	0.131236753	0.99892567	k__Bacteria	p__Firmicutes	c__Clostridia	o__Clostridiales	f__Lachnospiraceae	g__Blautia	s__Blautia_caecimuris	noSig
f65a9c5548f4e5c66e94552f08816a41	1.004955795	1.241627979	3.244149951	0.382728295	0.701921233	0.99892567	k__Bacteria	p__Firmicutes	c__Clostridia	o__Clostridiales	f__Ruminococcaceae	g__Oscillibacter	s__Oscillibacter_ruminantium	noSig
f6a1a601eafdbf0506c69b6fd0228862	1.161194017	-4.651033824	3.092621304	-1.503913143	0.132603733	0.99892567	k__Bacteria	p__Firmicutes	c__Clostridia	o__Clostridiales	f__Peptococcaceae 1	g__Peptococcus	Unassigned	noSig
f7a65977e0a0c9cb6f8d7e89b58df4e1	0.570588256	1.356553525	3.084304941	0.43982471	0.66006407	0.99892567	k__Bacteria	p__Firmicutes	c__Clostridia	o__Clostridiales	f__Ruminococcaceae	g__Fournierella	s__Fournierella_massiliensis	noSig
f856ca1785477bdb6e161f15e4290999	15.18311383	2.383834307	1.59219906	1.497196153	0.134342226	0.99892567	k__Bacteria	p__Firmicutes	c__Clostridia	o__Clostridiales	f__Ruminococcaceae	g__Flintibacter	s__Flintibacter_butyricus	noSig
f8cb75fa645a1b5b1eb554e22aa09648	1.862516485	-3.285415103	3.218553514	-1.020773801	0.30736162	0.99892567	k__Bacteria	p__Firmicutes	c__Erysipelotrichia	o__Erysipelotrichales	f__Erysipelotrichaceae	g__Amedibacterium	s__Amedibacterium_intestinale	noSig
fa1c351c2386e0745664350b8927b87d	34.7723227	-0.841569486	1.249035534	-0.673775455	0.500454082	0.99892567	k__Bacteria	p__Firmicutes	c__Clostridia	o__Clostridiales	f__Lachnospiraceae	g__Dorea	s__Dorea_formicigenerans	noSig
faa9350df81289375352ea91cb72ae0b	519.6230897	-0.897844078	1.205420816	-0.744838704	0.456369234	0.99892567	k__Bacteria	p__Firmicutes	c__Clostridia	o__Clostridiales	f__Lachnospiraceae	g__Blautia	s__Blautia_wexlerae	noSig
fbf76f7355a8d25627eff7cb53f56b3f	1.232347971	-2.558375718	2.83700912	-0.901786215	0.367170444	0.99892567	k__Bacteria	p__Firmicutes	c__Clostridia	o__Clostridiales	f__Lachnospiraceae	g__Anaerotignum	Unassigned	noSig
fcc761d65e898f83984dc1976a297af0	1.249898398	1.728140378	3.111750069	0.555359634	0.578648697	0.99892567	k__Bacteria	p__Firmicutes	c__Clostridia	o__Clostridiales	f__Lachnospiraceae	g__Howardella	s__Howardella_ureilytica	noSig
fd2c75f35b6d3fe0063279bf346b5bf1	232.3343513	0.154210982	1.844961319	0.083584941	0.933386441	0.99892567	k__Bacteria	p__Firmicutes	c__Erysipelotrichia	o__Erysipelotrichales	f__Erysipelotrichaceae	g__Faecalibacillus	Unassigned	noSig
fd5576552a7e84b193d981c334569b37	0.020297875	-0.704300636	3.251582121	-0.216602444	0.828518181	0.99892567	k__Bacteria	p__Synergistetes	c__Synergistia	o__Synergistales	f__Synergistaceae	g__Cloacibacillus	s__Cloacibacillus_evryensis	noSig
fe1ca919cfba3f945784b02891e3b4db	0.089534476	-0.6194712	3.251423454	-0.190523077	0.848899262	0.99892567	k__Bacteria	p__Actinobacteria	c__Coriobacteriia	o__Eggerthellales	f__Eggerthellaceae	g__Gordonibacter	s__Gordonibacter_urolithinfaciens	noSig
fe229d56c9a15614b8febeb7d563ec92	3.072075856	-0.655698893	1.920043062	-0.341502181	0.732725563	0.99892567	k__Bacteria	p__Firmicutes	c__Clostridia	o__Clostridiales	f__Lachnospiraceae	g__Anaerotignum	s__Anaerotignum_aminivorans	noSig
fe3f9eebcb3351d0ad91cfd1263a1ca3	0.07889961	-1.350075786	3.251943675	-0.415159646	0.678025038	0.99892567	k__Bacteria	p__Firmicutes	c__Erysipelotrichia	o__Erysipelotrichales	f__Erysipelotrichaceae	g__Solobacterium	s__Solobacterium_moorei	noSig
feb065517e860f8d9d8156f74a89d8ca	1.66271406	-1.8336964	2.704747274	-0.677954801	0.497800352	0.99892567	k__Bacteria	p__Firmicutes	c__Clostridia	o__Clostridiales	f__Peptostreptococcaceae	Unassigned	Unassigned	noSig
ff94f73f2ed37b05b815d5f5304b3727	0.113868018	-0.712896747	3.251597861	-0.219245053	0.826459161	0.99892567	k__Bacteria	p__Firmicutes	c__Clostridia	o__Clostridiales	f__Ruminococcaceae	g__Anaerofilum	Unassigned	noSig
ffad8fedcf923acb4df470618d9c7b52	0.227981669	0.529238745	3.2492401	0.162880775	0.870612308	0.99892567	k__Bacteria	p__Actinobacteria	c__Actinobacteria	o__Bifidobacteriales	f__Bifidobacteriaceae	g__Bifidobacterium	s__Bifidobacterium_bifidum	noSig
