# Supplementary material for: Gut microbiome for predicting immune checkpoint blockade-associated adverse events
Source: Genome Med. 2024 Jan 19;16:16. doi: 10.1186/s13073-024-01285-9 (PMC10799412; doi:10.1186/s13073-024-01285-9)
Supplement: Supplementary file 1 — Additional file 1: Table S1. Sample information for downloaded raw data. Table S2. Clinical characteristics of reviewed studies. Table S3. Clinical characteristics of in-house cohorts. Table S4. Differential microbial species between irAEs and non-irAEs in the integrated anti-CTLA-4 datasets. Table S5. Differential microbial species between irAEs and non-irAEs in the integrated anti-PD-1/PD-L1 datasets. Table S6. Wilcox-rank sum test for species filtering between with blocking on the ‘Study’. Important species (all P value < 0.1) compared between irAEs and non-irAEs and between responders and non-responders, were showcased in the data sheet, respectively. Table S7. Fourteen Species and relative abundance for model classifier. Table S8. Wilcox-rank sum test for pathway from PICRUST2 output. Differential pathways (FDR < 0.005) were showcased in the data sheet. Table S9. Wilcox-rank sum test for EC number from PICRUST2 output. Differential EC (FDR < 0.005) were showcased in the data sheet. Table S10. Differential genes (FDR < 0.5) from the colon tissue RNA sequencing (N = 9) were showcased in the data sheet. Table S11. Differential KEGG pathways (FDR < 0.05) analyzed by gene set enrichment analysis (GSEA). [file 13073_2024_1285_MOESM1_ESM.zip › Additional file 1/Table.S5.csv]

ASV	baseMean	log2FoldChange	lfcSE	stat	pvalue	padj	Kingdom	Phylum	Class	Order	Family	Genus	Species	change
d41f89c3efc783adadeec99e66d083fd	36.06870327	7.69722202	1.419545218	5.422315489	5.88E-08	1.69E-05	k__Bacteria	p__Fusobacteria	c__Fusobacteriia	o__Fusobacteriales	f__Fusobacteriaceae	g__Fusobacterium	s__Fusobacterium_mortiferum	up
4136c3d64256e129a1f8c7cc34ea0679	91.5595743	4.976953432	0.968583671	5.138382547	2.77E-07	3.99E-05	k__Bacteria	p__Firmicutes	c__Bacilli	o__Lactobacillales	f__Lactobacillaceae	g__Ligilactobacillus	s__Ligilactobacillus_salivarius	up
c2328236f0f8cbe6f16a4ffe74b945be	37.16676052	2.908904531	0.827651774	3.514647852	0.000440337	0.042272398	k__Bacteria	p__Firmicutes	c__Bacilli	o__Lactobacillales	f__Streptococcaceae	g__Streptococcus	s__Streptococcus_anginosus	up
38803369961b517e0fd8b288cb1980c4	55.69703372	3.99271905	1.191502183	3.350996001	0.000805215	0.048034	k__Bacteria	p__Bacteroidetes	c__Bacteroidia	o__Bacteroidales	f__Prevotellaceae	g__Prevotella	g__Prevotella	up
6bc13c8ad9194291af791e5f9815aafd	1506.405162	1.930304004	0.577713519	3.341282383	0.000833924	0.048034	k__Bacteria	p__Proteobacteria	c__Gammaproteobacteria	o__Enterobacterales	f__Enterobacteriaceae	g__Escherichia/Shigella	g__Escherichia/Shigella	up
dc1a0681809876e303113b4e16965bb8	835.7435283	1.839705266	0.573460741	3.208075345	0.001336265	0.064140713	k__Bacteria	p__Verrucomicrobia	c__Verrucomicrobiae	o__Verrucomicrobiales	f__Akkermansiaceae	g__Akkermansia	s__Akkermansia_muciniphila	up
88f31db68c4293a22da3c4ce18fc7c64	44.17824533	2.202371855	0.707128958	3.114526466	0.001842404	0.070205978	k__Bacteria	p__Bacteroidetes	c__Bacteroidia	o__Bacteroidales	f__Rikenellaceae	g__Alistipes	s__Alistipes_ihumii	up
d4bf458ff9870b3e8fcd728d7b195f3d	4.441790688	4.894436792	1.580013441	3.097718454	0.001950166	0.070205978	k__Bacteria	p__Proteobacteria	c__Gammaproteobacteria	o__Enterobacterales	Unassigned	Unassigned	o__Enterobacterales	up
895c61c48fa282a8efabd0acb4bfb0be	1.034657102	2.608730523	0.855649077	3.048832274	0.002297327	0.073514465	k__Bacteria	p__Firmicutes	c__Clostridia	o__Clostridiales	f__Christensenellaceae	g__Beduinibacterium	s__Beduinibacterium_massiliense	up
c2760211bc45624d1ea00c7358e792a9	1.998741261	3.858081332	1.281777759	3.009945604	0.002612945	0.075252811	k__Bacteria	p__Firmicutes	c__Clostridia	o__Clostridiales	f__Lachnospiraceae	g__Anaerostipes	g__Anaerostipes	up
03463f7d9b45ab782d8c426c73c4d46d	7.359580409	3.179307736	1.087941711	2.922314407	0.003474406	0.083892201	k__Bacteria	p__Firmicutes	c__Negativicutes	o__Veillonellales	f__Veillonellaceae	g__Veillonella	s__Veillonella_atypica	up
0c6f28571d7b2704f2bf94fc69e10878	3.079337427	4.512607039	1.55411082	2.903658466	0.003688303	0.083892201	k__Bacteria	p__Firmicutes	c__Bacilli	o__Lactobacillales	f__Enterococcaceae	g__Enterococcus	s__Enterococcus_faecalis	up
d56a560e43e7ab41839a1c8a10f65d36	11.66203201	2.703100315	0.937164641	2.884338779	0.003922365	0.083892201	k__Bacteria	p__Firmicutes	c__Bacilli	o__Lactobacillales	f__Enterococcaceae	g__Enterococcus	g__Enterococcus	up
c8263bcd84e487be1e04ce93ea1ee8be	33.02056284	-3.729974225	1.298711736	-2.87205707	0.004078093	0.083892201	k__Bacteria	p__Firmicutes	c__Clostridia	o__Clostridiales	f__Lachnospiraceae	g__Mediterraneibacter	g__Mediterraneibacter	down
f7a65977e0a0c9cb6f8d7e89b58df4e1	8.24177921	2.844858313	1.004831282	2.831180084	0.00463766	0.089043075	k__Bacteria	p__Firmicutes	c__Clostridia	o__Clostridiales	f__Ruminococcaceae	g__Fournierella	s__Fournierella_massiliensis	up
9c9dc4a480ad123248298de0ad5e8ad4	54.48756462	2.880078307	1.035036384	2.782586538	0.005392748	0.097069467	k__Bacteria	p__Firmicutes	c__Clostridia	o__Clostridiales	f__Peptostreptococcaceae	g__Romboutsia	g__Romboutsia	up
c18ce154cbf4960078a2544a00d32460	77.22094758	1.058434614	0.391245166	2.705297614	0.006824322	0.107103817	k__Bacteria	p__Firmicutes	c__Clostridia	o__Clostridiales	f__Ruminococcaceae	g__Flavonifractor	s__Flavonifractor_plautii	up
3995994167cb457bc88d53605ce5d53c	4.520212794	2.176654615	0.807754184	2.694699277	0.007045218	0.107103817	k__Bacteria	p__Firmicutes	c__Clostridia	o__Clostridiales	f__Lachnospiraceae	g__Enterocloster	s__Enterocloster_aldenensis	up
a6975af80f0cc3819aadedfae1467712	5.070987077	-3.915643512	1.461401428	-2.679375726	0.007375958	0.107103817	k__Bacteria	p__Firmicutes	c__Clostridia	o__Clostridiales	f__Eubacteriaceae	g__Eubacterium	g__Eubacterium	down
6aa7e451d31d3c1ac859358383fb73ad	1189.546318	0.579154577	0.216378522	2.676580703	0.007437765	0.107103817	k__Bacteria	p__Firmicutes	c__Clostridia	o__Clostridiales	f__Ruminococcaceae	Unassigned	f__Ruminococcaceae	noSig
2cfb782431db86db0e14177409f68191	498.8364678	1.835537736	0.698636776	2.627313359	0.008606204	0.116374552	k__Bacteria	p__Bacteroidetes	c__Bacteroidia	o__Bacteroidales	f__Bacteroidaceae	g__Bacteroides	s__Bacteroides_fragilis	up
fe229d56c9a15614b8febeb7d563ec92	3.374522335	-2.478334926	0.94727935	-2.616266179	0.008889723	0.116374552	k__Bacteria	p__Firmicutes	c__Clostridia	o__Clostridiales	f__Lachnospiraceae	g__Anaerotignum	s__Anaerotignum_aminivorans	down
fa1c351c2386e0745664350b8927b87d	38.318872	-1.784386955	0.6904995	-2.584197315	0.009760594	0.122219607	k__Bacteria	p__Firmicutes	c__Clostridia	o__Clostridiales	f__Lachnospiraceae	g__Dorea	s__Dorea_formicigenerans	down
b2bcc152c41cbccabfec65275f12bb7f	152.8926617	0.987393765	0.385566146	2.560893314	0.010440341	0.125284094	k__Bacteria	p__Firmicutes	c__Clostridia	o__Clostridiales	f__Ruminococcaceae	g__Dysosmobacter	s__Dysosmobacter_welbionis	noSig
b2520106f0bcf62d40ab1d54f1c02c32	0.768318304	2.654491139	1.07794049	2.462558149	0.01379498	NA	k__Bacteria	p__Actinobacteria	c__Actinobacteria	o__Micrococcales	f__Micrococcaceae	g__Rothia	s__Rothia_dentocariosa	up
feb065517e860f8d9d8156f74a89d8ca	1.779467181	3.391260999	1.390570242	2.438755625	0.014737931	0.157020689	k__Bacteria	p__Firmicutes	c__Clostridia	o__Clostridiales	f__Peptostreptococcaceae	Unassigned	f__Peptostreptococcaceae	up
76b1b22ebf496168e7f2a366ed996e4f	20.54918726	1.975625077	0.810614189	2.437195282	0.014801683	0.157020689	k__Bacteria	p__Firmicutes	c__Negativicutes	o__Veillonellales	f__Veillonellaceae	g__Veillonella	g__Veillonella	up
41b636a1e386a854cbdb60021b40eef1	7.811479549	2.714624144	1.12043982	2.422820124	0.01540055	0.157020689	k__Bacteria	p__Firmicutes	c__Clostridia	o__Clostridiales	f__Lachnospiraceae	g__Merdimonas	s__Merdimonas_faecis	up
38b17cf671536e459de9c45f450a0e13	1.399910287	2.107616109	0.870976925	2.419830018	0.015527764	0.157020689	k__Bacteria	p__Firmicutes	c__Bacilli	o__Lactobacillales	f__Carnobacteriaceae	g__Granulicatella	g__Granulicatella	up
734577a615b787c0299fa5cb15a3caa9	34.52129671	-2.846993799	1.185878534	-2.400746549	0.016361665	0.157020689	k__Bacteria	p__Firmicutes	c__Clostridia	o__Clostridiales	f__Lachnospiraceae	g__Roseburia	s__Roseburia_inulinivorans	down
5951edd2cee09ebc168707040b90c11f	3.512749567	2.012156948	0.841259256	2.391839298	0.016764181	0.157020689	k__Bacteria	p__Actinobacteria	c__Actinobacteria	o__Micrococcales	f__Micrococcaceae	g__Rothia	s__Rothia_mucilaginosa	up
c2d29844d90775d468c1d6fe3048f897	6.828882798	1.417504193	0.5985603	2.368189458	0.01787538	0.157020689	k__Bacteria	p__Firmicutes	c__Clostridia	o__Clostridiales	f__Ruminococcaceae	g__Harryflintia	s__Harryflintia_acetispora	up
a4b46dfa4ac62ff14083edcdcd32a64b	24.8134605	1.831169004	0.773879242	2.3662206	0.017970733	0.157020689	k__Bacteria	p__Firmicutes	c__Bacilli	o__Lactobacillales	f__Lactobacillaceae	g__Limosilactobacillus	s__Limosilactobacillus_fermentum	up
7cd61ebb085642c25f68e12bdf206b4e	378.0902664	-1.419455297	0.600627907	-2.363285622	0.018113703	0.157020689	k__Bacteria	p__Firmicutes	c__Clostridia	o__Clostridiales	f__Lachnospiraceae	g__Anaerostipes	s__Anaerostipes_hadrus	down
ccab70dd68f11cb78d0bdbf985e1ee9f	69.62519623	1.390347221	0.593894469	2.341067805	0.019228675	0.157020689	k__Bacteria	p__Firmicutes	c__Erysipelotrichia	o__Erysipelotrichales	f__Erysipelotrichaceae	g__Turicibacter	s__Turicibacter_sanguinis	up
b4bc4d4d6b02667816c5c7190b4f130b	28.24191813	1.595314546	0.68262985	2.337012578	0.01943853	0.157020689	k__Bacteria	p__Proteobacteria	c__Deltaproteobacteria	o__Desulfovibrionales	f__Desulfovibrionaceae	g__Desulfovibrio	g__Desulfovibrio	up
d484eba66a4f4077af8c3fcef93d8015	31.97789511	1.515567295	0.649512539	2.333391897	0.019627586	0.157020689	k__Bacteria	p__Firmicutes	c__Clostridia	o__Clostridiales	f__Ruminococcaceae	g__Intestinimonas	s__Intestinimonas_butyriciproducens	up
ab180d0c5dbb2e08cbf2fdf542db6825	9.567236911	-2.961320976	1.294509332	-2.287601104	0.022160762	0.169486098	k__Bacteria	p__Firmicutes	c__Clostridia	o__Clostridiales	f__Lachnospiraceae	g__Faecalimonas	s__Faecalimonas_umbilicata	down
79bcb6e00ae1a6fedb571edf389ef44a	606.4903941	0.868829134	0.380373155	2.284149453	0.022362749	0.169486098	k__Bacteria	p__Firmicutes	c__Bacilli	o__Lactobacillales	f__Streptococcaceae	g__Streptococcus	g__Streptococcus	noSig
20c502e9c98f9cadc53bcd890daed9dd	273.2601843	1.344327237	0.604386356	2.224284556	0.026129305	0.185735507	k__Bacteria	p__Firmicutes	c__Clostridia	o__Clostridiales	f__Clostridiaceae 1	g__Clostridium sensu stricto	s__Clostridium sensu stricto_	up
9bff617b74742ceff5647d93f45c9c6a	3.142004639	3.65660073	1.649645818	2.21659746	0.026650611	0.185735507	k__Bacteria	p__Synergistetes	c__Synergistia	o__Synergistales	f__Synergistaceae	g__Pyramidobacter	s__Pyramidobacter_piscolens	up
34686f79a671ed83bc0264f2f6e93879	39.63576554	1.702047523	0.768931203	2.213523806	0.026861554	0.185735507	k__Bacteria	p__Bacteroidetes	c__Bacteroidia	o__Bacteroidales	f__Rikenellaceae	g__Alistipes	s__Alistipes_indistinctus	up
eaa539295b4cfd054b57a77eb76b7e10	10.67320397	1.9092706	0.870031792	2.194483717	0.028200653	0.185735507	k__Bacteria	p__Firmicutes	c__Clostridia	o__Clostridiales	f__Lachnospiraceae	g__Hungatella	g__Hungatella	up
77e61043244619ff3916863ad4d5e50b	178.9216311	0.899860705	0.410196215	2.193732348	0.028254657	0.185735507	k__Bacteria	p__Bacteroidetes	c__Bacteroidia	o__Bacteroidales	f__Odoribacteraceae	g__Odoribacter	s__Odoribacter_splanchnicus	noSig
f2d70b61a2cc9ad13c1b1fb1e7b666dd	5.051625394	1.643993173	0.749981491	2.192044993	0.028376258	0.185735507	k__Bacteria	p__Firmicutes	c__Clostridia	o__Clostridiales	f__Ruminococcaceae	g__Paludicola	s__Paludicola_psychrotolerans	up
15c12adda90fe6c55459bb8e201f0187	414.2315893	0.802703668	0.371738559	2.15932313	0.030825107	0.197280684	k__Bacteria	p__Firmicutes	c__Clostridia	o__Clostridiales	Unassigned	Unassigned	o__Clostridiales	noSig
fe3f9eebcb3351d0ad91cfd1263a1ca3	0.740154196	2.238358184	1.038046442	2.156317957	0.031058846	NA	k__Bacteria	p__Firmicutes	c__Erysipelotrichia	o__Erysipelotrichales	f__Erysipelotrichaceae	g__Solobacterium	s__Solobacterium_moorei	up
81e7a1f2fb0ad13e13b149cecb05ac40	28.71587254	2.197371664	1.023374203	2.147182973	0.031778718	0.198752265	k__Bacteria	p__Bacteroidetes	c__Bacteroidia	o__Bacteroidales	f__Rikenellaceae	g__Alistipes	s__Alistipes_dispar	up
244de244db918a33e4ea9606464ae4aa	105.7346654	1.029710776	0.481397092	2.139004975	0.032435265	0.198752265	k__Bacteria	p__Firmicutes	c__Clostridia	o__Clostridiales	f__Lachnospiraceae	g__Enterocloster	g__Enterocloster	up
faa9350df81289375352ea91cb72ae0b	556.1897619	-2.242725419	1.074568647	-2.087093669	0.036879668	0.21712744	k__Bacteria	p__Firmicutes	c__Clostridia	o__Clostridiales	f__Lachnospiraceae	g__Blautia	s__Blautia_wexlerae	down
2d660c4d2f6b054fff5b6364553f21b4	69.28522974	-2.041665946	0.97855619	-2.086406449	0.036941821	0.21712744	k__Bacteria	p__Firmicutes	c__Clostridia	o__Clostridiales	f__Ruminococcaceae	g__Ruminococcus	s__Ruminococcus_champanellensis	down
e55dbf93142fa8d380f7d8d68bae6559	23.47709303	1.729922079	0.834140421	2.073897913	0.038088793	0.219391447	k__Bacteria	p__Proteobacteria	c__Gammaproteobacteria	o__Pasteurellales	f__Pasteurellaceae	g__Haemophilus	s__Haemophilus_parainfluenzae	up
da3134d30699ae6acdb3720bba80da72	4.211354471	5.353127436	2.623608796	2.040368001	0.041313686	0.233300818	k__Bacteria	p__Bacteroidetes	c__Bacteroidia	o__Bacteroidales	f__Prevotellaceae	g__Prevotellamassilia	s__Prevotellamassilia_timonensis	up
9d6034a95c537bfcc8e5d3ddef170a1c	78.93794512	-1.468376771	0.723307669	-2.030085997	0.042347799	0.234541654	k__Bacteria	p__Bacteroidetes	c__Bacteroidia	o__Bacteroidales	f__Bacteroidaceae	g__Bacteroides	s__Bacteroides_ovatus	down
f605b120590a458e669b6c1284c9ff05	58.66696292	-1.869002208	0.927805461	-2.01443329	0.043964062	0.236254762	k__Bacteria	p__Firmicutes	c__Clostridia	o__Clostridiales	f__Lachnospiraceae	g__Blautia	s__Blautia_caecimuris	down
5823f96fbf1a6a76357d9a86643ab925	8.18807531	1.589382893	0.790241514	2.011262209	0.044297768	0.236254762	k__Bacteria	p__Firmicutes	c__Erysipelotrichia	o__Erysipelotrichales	f__Erysipelotrichaceae	g__Massilimicrobiota	s__Massilimicrobiota_timonensis	up
24dfff56070ae61812f537c219beb169	442.7898111	1.136312502	0.567194909	2.003389812	0.045135464	0.236345703	k__Bacteria	p__Bacteroidetes	c__Bacteroidia	o__Bacteroidales	f__Bacteroidaceae	g__Bacteroides	s__Bacteroides_caccae	up
acaba718223fa5b9b4d69fddd7e045b3	18.43057147	1.447937701	0.731652796	1.978995651	0.047816496	0.245913408	k__Bacteria	p__Firmicutes	c__Clostridia	o__Clostridiales	f__Ruminococcaceae	g__Colidextribacter	s__Colidextribacter_massiliensis	up
b1379432c00a60ceefaf8b3c226763cb	1.751177015	4.018624693	2.051829892	1.958556462	0.050164753	0.253464013	k__Bacteria	p__Firmicutes	c__Clostridia	o__Clostridiales	f__Ruminococcaceae	g__Subdoligranulum	s__Subdoligranulum_variabile	noSig
5b89e2a1cc89b9e94466880047a7b605	8.78291076	1.586754044	0.816270782	1.943906457	0.051906732	0.255563703	k__Bacteria	p__Firmicutes	c__Clostridia	Unassigned	Unassigned	Unassigned	c__Clostridia	noSig
078efbaf09c0705d758d7c2ff194d5f3	7.769578599	1.967306793	1.013969738	1.94020267	0.052355064	0.255563703	k__Bacteria	p__Firmicutes	c__Bacilli	o__Lactobacillales	f__Lactobacillaceae	g__Lacticaseibacillus	g__Lacticaseibacillus	noSig
8a42441deb15a5a87f829e65b064c9e5	1.900967384	3.980758374	2.068780415	1.924205365	0.054328847	0.260778465	k__Bacteria	p__Firmicutes	c__Negativicutes	o__Veillonellales	f__Veillonellaceae	g__Megasphaera	g__Megasphaera	noSig
6b25027c7db4e837778d3ddb11f15686	2.847752173	-3.179521915	1.701484851	-1.86867483	0.061668068	0.287934681	k__Bacteria	p__Firmicutes	c__Clostridia	o__Clostridiales	f__Lachnospiraceae	g__Blautia	s__Blautia_hominis	noSig
602f687072508cf0783d4185a83de8c3	1.406903431	1.854523687	0.993638742	1.866396316	0.061985938	0.287934681	k__Bacteria	p__Firmicutes	c__Clostridia	o__Clostridiales	f__Christensenellaceae	g__Christensenella	s__Christensenella_massiliensis	noSig
54f49813c480a1a242a9b7ae6f53dba0	12.78221254	-2.117998481	1.143751993	-1.851798723	0.064054731	0.292821628	k__Bacteria	p__Firmicutes	c__Clostridia	o__Clostridiales	f__Lachnospiraceae	g__Eisenbergiella	s__Eisenbergiella_massiliensis	noSig
7a993c76cccdf07161fc3001f4461410	22.48830977	0.965374294	0.53329486	1.810207385	0.070263633	0.314138683	k__Bacteria	p__Firmicutes	c__Clostridia	o__Clostridiales	f__Ruminococcaceae	g__Anaerotruncus	s__Anaerotruncus_colihominis	noSig
af465fa21843aeeee0ae2913d6528e7a	8.541292845	5.129777303	2.840217097	1.806121549	0.070899355	0.314138683	k__Bacteria	p__Bacteroidetes	c__Bacteroidia	o__Bacteroidales	f__Prevotellaceae	g__Alloprevotella	s__Alloprevotella_rava	noSig
61fccec5482e4c1ca74c83d878d3a463	1.257720297	2.890053331	1.623808899	1.779798924	0.075108874	0.327747813	k__Bacteria	p__Firmicutes	c__Clostridia	o__Clostridiales	f__Eubacteriaceae	g__Eubacterium	s__Eubacterium_callanderi	noSig
ab28791f567e0a1d8c311707519c9d28	7.640175205	3.914278094	2.210725312	1.77058546	0.076629662	0.329393172	k__Bacteria	p__Bacteroidetes	c__Bacteroidia	o__Bacteroidales	f__Prevotellaceae	g__Paraprevotella	s__Paraprevotella_xylaniphila	noSig
d2aa235877d1079611f97a47fe903477	60.11079979	0.986959551	0.564223521	1.749235035	0.0802504	0.337462266	k__Bacteria	p__Firmicutes	c__Erysipelotrichia	o__Erysipelotrichales	f__Erysipelatoclostridiaceae	g__Erysipelatoclostridium	s__Erysipelatoclostridium_ramosum	noSig
649e99324fe234b4e72d135815595cf5	2.22257284	1.469532064	0.84176564	1.745773402	0.080850335	0.337462266	k__Bacteria	p__Firmicutes	c__Clostridia	o__Clostridiales	f__Ruminococcaceae	g__Anaerotruncus	s__Anaerotruncus_rubiinfantis	noSig
51d639e86c0f2b71cf91dbb752a77a68	1509.201826	-0.363628336	0.20980128	-1.733203613	0.083059485	0.338309732	k__Bacteria	p__Firmicutes	c__Clostridia	o__Clostridiales	f__Lachnospiraceae	Unassigned	f__Lachnospiraceae	noSig
f27aa0a6b23e145d99e1641bd8ab6277	26.88187079	0.68115573	0.393441695	1.731274898	0.083402746	0.338309732	k__Bacteria	p__Firmicutes	c__Clostridia	o__Clostridiales	f__Ruminococcaceae	g__Anaeromassilibacillus	s__Anaeromassilibacillus_senegalensis	noSig
6361e55eaeae21f2ad311266af271a96	88.61685335	0.863172074	0.506256854	1.705008172	0.0881929	0.348092416	k__Bacteria	p__Firmicutes	c__Clostridia	o__Clostridiales	f__Peptostreptococcaceae	g__Intestinibacter	s__Intestinibacter_bartlettii	noSig
2a0426ace0da404a5dd41acc5ef5ab37	53.05918083	1.118051998	0.655825957	1.704799858	0.088231758	0.348092416	k__Bacteria	p__Bacteroidetes	c__Bacteroidia	o__Bacteroidales	f__Rikenellaceae	g__Alistipes	g__Alistipes	noSig
b761fd4372426721cca0ebd4a87c5803	3.401311084	2.751603997	1.628206761	1.689959815	0.091035643	0.35430088	k__Bacteria	p__Bacteroidetes	c__Bacteroidia	o__Bacteroidales	f__Prevotellaceae	g__Massiliprevotella	s__Massiliprevotella_massiliensis	noSig
cd2dac537f9c83c85882dff633aa3286	12.95178865	1.48424236	0.882936096	1.681030333	0.092757023	0.356186968	k__Bacteria	p__Firmicutes	c__Bacilli	o__Lactobacillales	f__Streptococcaceae	g__Streptococcus	s__Streptococcus_parasanguinis	noSig
49c236600e0c7b73622d75a9d8c370a3	1.679525962	3.296248014	1.98022996	1.664578397	0.095996898	0.363777719	k__Bacteria	p__Firmicutes	c__Bacilli	o__Lactobacillales	f__Lactobacillaceae	g__Weissella	g__Weissella	noSig
f36e865cbf2bb57962d909d181b2b1b3	1.956079504	3.003406841	1.833635137	1.637952273	0.10143165	0.379380718	k__Bacteria	p__Proteobacteria	c__Gammaproteobacteria	o__Pseudomonadales	f__Pseudomonadaceae	g__Pseudomonas	g__Pseudomonas	noSig
c9dd9460e75a16c42dbe9ce0bd31d6e3	4.607622583	1.901671504	1.185757123	1.603761401	0.108766656	0.40159996	k__Bacteria	p__Actinobacteria	c__Coriobacteriia	o__Eggerthellales	f__Eggerthellaceae	g__Slackia	s__Slackia_isoflavoniconvertens	noSig
06c3db7f4aae620c26e955ecd2071a92	10.9235233	2.032686675	1.291464258	1.573939552	0.115501425	0.407705879	k__Bacteria	p__Bacteroidetes	Unassigned	Unassigned	Unassigned	Unassigned	Unassigned	noSig
bf487992627685d48c25f7a350c25599	635.9024243	-0.471349966	0.299566694	-1.573439156	0.115617166	0.407705879	k__Bacteria	p__Firmicutes	c__Clostridia	o__Clostridiales	f__Lachnospiraceae	g__Blautia	g__Blautia	noSig
336c90643b6adf2d1226b8f4f9d18020	296.7566679	1.889972984	1.204337041	1.569305701	0.116576725	0.407705879	k__Bacteria	p__Bacteroidetes	c__Bacteroidia	o__Bacteroidales	f__Bacteroidaceae	g__Phocaeicola	s__Phocaeicola_coprocola	noSig
cbcf35b70ba16baffffe3584c7e00fb9	41.78057963	0.854410969	0.547324636	1.561067989	0.11850771	0.407705879	k__Bacteria	p__Firmicutes	c__Clostridia	o__Clostridiales	f__Lachnospiraceae	g__Anaerotignum	s__Anaerotignum_faecicola	noSig
3001f4e78747fcb748c3d8e7d2904755	197.4785866	0.847561042	0.543615405	1.559118881	0.118968246	0.407705879	k__Bacteria	p__Actinobacteria	c__Coriobacteriia	o__Coriobacteriales	f__Coriobacteriaceae	g__Collinsella	s__Collinsella_aerofaciens	noSig
839f1fc2b5a26a19209d2e0c798ce572	14.85923138	3.158838074	2.026489784	1.558773254	0.119050057	0.407705879	k__Bacteria	p__Bacteroidetes	c__Bacteroidia	o__Bacteroidales	f__Prevotellaceae	g__Prevotella	s__Prevotella_stercorea	noSig
1ea63bc62f53662a3a12c3735ff84298	742.2308916	0.798962038	0.514446307	1.553052333	0.120410633	0.407705879	k__Bacteria	p__Bacteroidetes	c__Bacteroidia	o__Bacteroidales	f__Rikenellaceae	g__Alistipes	s__Alistipes_onderdonkii	noSig
91c50a5c170118b5cbb81fa634db1101	169.8993466	-0.56096471	0.362500093	-1.547488458	0.121745506	0.407705879	k__Bacteria	p__Firmicutes	c__Clostridia	o__Clostridiales	f__Lachnospiraceae	g__Blautia	s__Blautia_faecis	noSig
26f3e88e024769a1e8e88a961346f419	5.951836176	1.511726178	0.994660764	1.519840968	0.12855095	0.422484153	k__Bacteria	p__Firmicutes	c__Clostridia	o__Clostridiales	f__Ruminococcaceae	g__Intestinimonas	s__Intestinimonas_massiliensis	noSig
4851d1de5ad46534f00de7a62c31f032	8.783776569	-1.262336205	0.834148183	-1.513323688	0.130197458	0.422484153	k__Bacteria	p__Firmicutes	c__Clostridia	o__Clostridiales	f__Lachnospiraceae	g__Mediterraneibacter	s__Mediterraneibacter_glycyrrhizinilyticus	noSig
d37e58c45e9a994f3753a157cd69c747	0.787254977	3.029544056	2.005661916	1.510495878	0.13091694	NA	k__Bacteria	p__Campilobacterota	c__Campylobacteria	o__Campylobacterales	f__Campylobacteraceae	g__Campylobacter	s__Campylobacter_concisus	noSig
cefd6b88832f09330c2c680242693e53	11.65142043	1.172307233	0.777751193	1.507303677	0.131732836	0.422484153	k__Bacteria	p__Firmicutes	c__Bacilli	o__Lactobacillales	f__Streptococcaceae	g__Streptococcus	s__Streptococcus_mutans	noSig
6d217039333e9af495c74cfd65043283	97.02594957	0.590840617	0.393600726	1.501116685	0.133325384	0.422484153	k__Bacteria	p__Proteobacteria	c__Deltaproteobacteria	o__Desulfovibrionales	f__Desulfovibrionaceae	g__Bilophila	s__Bilophila_wadsworthia	noSig
2c123dc97a3ae12f466b35f3eadc9b62	75.87690347	0.904463811	0.602787867	1.500467845	0.133493257	0.422484153	k__Bacteria	p__Bacteroidetes	c__Bacteroidia	o__Bacteroidales	f__Rikenellaceae	g__Alistipes	s__Alistipes_obesi	noSig
23846ce617736bb74db4ac9b4e510ccc	5.078896066	1.132435929	0.759974527	1.49009722	0.136198675	0.42636107	k__Bacteria	p__Actinobacteria	c__Actinobacteria	o__Actinomycetales	f__Actinomycetaceae	g__Schaalia	s__Schaalia_odontolytica	noSig
f856ca1785477bdb6e161f15e4290999	178.6404969	0.503172254	0.342831503	1.467695499	0.142186954	0.439223954	k__Bacteria	p__Firmicutes	c__Clostridia	o__Clostridiales	f__Ruminococcaceae	g__Flintibacter	s__Flintibacter_butyricus	noSig
6f663a96b4b2742acd2bbd49d49cd8a8	1.159301906	3.003311421	2.052282608	1.463400513	0.143357818	0.439223954	k__Bacteria	p__Firmicutes	c__Clostridia	o__Clostridiales	f__Ruminococcaceae	g__Butyricicoccus	s__Butyricicoccus_pullicaecorum	noSig
5edfab606b8f8979273ae7c5610dd60e	5.912767676	1.345418756	0.924912116	1.454644968	0.145767575	0.441905912	k__Bacteria	p__Firmicutes	c__Erysipelotrichia	o__Erysipelotrichales	f__Erysipelotrichaceae	g__Coprobacillus	s__Coprobacillus_cateniformis	noSig
33863f141992e0eac811d62284ebb758	1.238739831	3.177646462	2.193217066	1.448851785	0.147378978	0.442136935	k__Bacteria	p__Firmicutes	c__Clostridia	o__Clostridiales	f__Lachnospiraceae	g__Eisenbergiella	g__Eisenbergiella	noSig
c7974997ef263bc9f316f673ddf83333	1.543909264	3.347795953	2.32912877	1.437359753	0.150615799	0.444347347	k__Archaea	p__Euryarchaeota	c__Methanobacteria	o__Methanobacteriales	f__Methanobacteriaceae	g__Methanosphaera	s__Methanosphaera_stadtmanae	noSig
758405ec4749be2f249d54c9e36b4a72	17.24404169	-0.728223584	0.508261399	-1.432773738	0.151922509	0.444347347	k__Bacteria	p__Firmicutes	c__Clostridia	o__Clostridiales	f__Clostridiales_Incertae Sedis XIII	g__Ihubacter	s__Ihubacter_massiliensis	noSig
5cda65d6bb3ec907be405caa566bd611	1858.943967	0.396136511	0.277643298	1.426782186	0.153642688	0.444347347	k__Bacteria	p__Bacteroidetes	c__Bacteroidia	o__Bacteroidales	f__Bacteroidaceae	g__Bacteroides	s__Bacteroides_uniformis	noSig
f7b04107e7ebeb31bc7f9b74f2b71c7d	1.765025818	4.167905627	2.925769636	1.424550168	0.154287273	0.444347347	k__Bacteria	p__Firmicutes	c__Clostridia	o__Clostridiales	f__Lachnospiraceae	g__Butyrivibrio	s__Butyrivibrio_crossotus	noSig
8df29067c36ff58fd909ad3cad4bbf04	11.23166919	1.348552081	0.964478365	1.39821911	0.16204728	0.461325422	k__Bacteria	p__Bacteroidetes	c__Bacteroidia	o__Bacteroidales	f__Odoribacteraceae	g__Butyricimonas	g__Butyricimonas	noSig
3002ad81b4ddbfd3bb0d45e00d69b7b6	16.27848223	-1.304858459	0.936205695	-1.393773255	0.163386087	0.461325422	k__Bacteria	p__Firmicutes	c__Clostridia	o__Clostridiales	f__Ruminococcaceae	g__Monoglobus	s__Monoglobus_pectinilyticus	noSig
2b92fd7e8213d627406d8d4488c39f06	15.39358882	1.418790421	1.022691675	1.387310033	0.165347245	0.462330161	k__Bacteria	p__Bacteroidetes	c__Bacteroidia	o__Bacteroidales	f__Barnesiellaceae	g__Coprobacter	s__Coprobacter_fastidiosus	noSig
339143117cc8276aa6146bf435b5113a	0.558302554	1.737288563	1.255252334	1.384015402	0.166353739	NA	k__Bacteria	p__Firmicutes	c__Clostridia	o__Clostridiales	f__Ruminococcaceae	g__Anaerotruncus	g__Anaerotruncus	noSig
9e84db493a676844dc9d5986d97195e0	18.94460212	-1.164972537	0.8455962	-1.377693675	0.168297885	0.463502963	k__Bacteria	p__Firmicutes	c__Erysipelotrichia	o__Erysipelotrichales	f__Erysipelotrichaceae	g__Longicatena	s__Longicatena_caecimuris	noSig
24fbbfa405497faf7bfc30dcccad7f53	0.982880854	2.949334478	2.150080474	1.371732135	0.170146841	0.463502963	k__Bacteria	p__Synergistetes	c__Synergistia	o__Synergistales	f__Synergistaceae	g__Cloacibacillus	s__Cloacibacillus_porcorum	noSig
632b98283f04a43f685006eb41e86dd6	55.73039481	1.807399081	1.31898541	1.370294976	0.170594841	0.463502963	k__Bacteria	p__Bacteroidetes	c__Bacteroidia	o__Bacteroidales	f__Porphyromonadaceae	g__Parabacteroides	s__Parabacteroides_johnsonii	noSig
67c342f4f5057e18bc20eaaecebbdcfe	53.94811847	0.868355598	0.636860727	1.363493714	0.172726964	0.46490996	k__Bacteria	p__Firmicutes	c__Bacilli	o__Lactobacillales	f__Lactobacillaceae	g__Lactobacillus	g__Lactobacillus	noSig
557e3ab9064331a8b7e7cad52d83c0aa	0.909837359	1.595156948	1.174294789	1.358395662	0.17433817	NA	k__Bacteria	p__Actinobacteria	c__Coriobacteriia	o__Coriobacteriales	f__Atopobiaceae	g__Lancefieldella	s__Lancefieldella_parvula	noSig
ff94f73f2ed37b05b815d5f5304b3727	0.83540201	2.137742171	1.587325509	1.346757271	0.17805842	NA	k__Bacteria	p__Firmicutes	c__Clostridia	o__Clostridiales	f__Ruminococcaceae	g__Anaerofilum	g__Anaerofilum	noSig
9a660fdbcdd8b0acfdbd0d360c021712	1.183434507	2.782109596	2.07682438	1.339597909	0.180376104	0.481002944	k__Bacteria	p__Firmicutes	c__Bacilli	o__Lactobacillales	f__Streptococcaceae	g__Streptococcus	s__Streptococcus_sobrinus	noSig
9808997898ecd7c49e5c55dba9d8a7e3	1.575707875	-2.917214703	2.19362222	-1.329861941	0.183563763	0.482706603	k__Bacteria	p__Firmicutes	c__Erysipelotrichia	o__Erysipelotrichales	f__Erysipelotrichaceae	g__Kandleria	s__Kandleria_vitulina	noSig
33db8b5e9754ea3d62e8e7b1eb13b039	0.978320173	3.223447496	2.440611508	1.320754034	0.186583391	0.482706603	k__Bacteria	p__Proteobacteria	c__Gammaproteobacteria	o__Enterobacterales	f__Enterobacteriaceae	g__Raoultella	g__Raoultella	noSig
753f98df81b339d5ff68d3e237c4e9db	4.097130631	2.649585112	2.007917954	1.319568415	0.186979154	0.482706603	k__Bacteria	p__Proteobacteria	c__Deltaproteobacteria	o__Desulfovibrionales	f__Desulfovibrionaceae	Unassigned	f__Desulfovibrionaceae	noSig
0b9f4a2bbf7146c1ec00f9d7573f0aee	559.1503255	0.669429004	0.50919236	1.314687839	0.188614835	0.482706603	k__Bacteria	p__Bacteroidetes	c__Bacteroidia	o__Bacteroidales	f__Rikenellaceae	g__Alistipes	s__Alistipes_putredinis	noSig
13e25195a9345e4080f2cd6692dacce8	261.1827911	-0.829062036	0.631728849	-1.312370074	0.189395299	0.482706603	k__Bacteria	p__Firmicutes	c__Clostridia	o__Clostridiales	f__Lachnospiraceae	g__Fusicatenibacter	s__Fusicatenibacter_saccharivorans	noSig
6a4dd4d1c0320b5af05563a949cd11fe	54.33845231	0.861647643	0.663952641	1.297754674	0.194371649	0.487160419	k__Bacteria	p__Firmicutes	c__Clostridia	o__Clostridiales	f__Lachnospiraceae	g__Anaerotignum	s__Anaerotignum_lactatifermentans	noSig
c73dcb6dca05a153c30360e8c74488e4	371.6931489	0.437229268	0.337485278	1.295550641	0.195130344	0.487160419	k__Bacteria	p__Firmicutes	c__Clostridia	o__Clostridiales	f__Ruminococcaceae	g__Clostridium IV	s__Clostridium IV_	noSig
0ade3bbeac10b4d3711845f9ae4403b3	21.50282928	1.462401413	1.131536116	1.292403657	0.196217391	0.487160419	k__Bacteria	p__Proteobacteria	c__Alphaproteobacteria	Unassigned	Unassigned	Unassigned	c__Alphaproteobacteria	noSig
4323f1b1477ba29bfa3dbd136f88b72e	20.27956386	0.878600568	0.691424587	1.270710624	0.203831615	0.501739359	k__Bacteria	p__Firmicutes	c__Negativicutes	o__Veillonellales	f__Veillonellaceae	g__Veillonella	s__Veillonella_dispar	noSig
f73753e79344d0fb2ebaff26fa9262e7	0.823713021	2.014339198	1.586661291	1.269545813	0.204246462	NA	k__Bacteria	p__Firmicutes	c__Erysipelotrichia	o__Erysipelotrichales	f__Erysipelotrichaceae	g__Holdemania	g__Holdemania	noSig
39fbae21460d5df0ec6b76caedea418e	1.947962671	1.702433559	1.356600613	1.254926132	0.209505577	0.508201981	k__Bacteria	p__Firmicutes	c__Bacilli	o__Lactobacillales	f__Streptococcaceae	g__Lactococcus	s__Lactococcus_lactis	noSig
336b5035d92b876aeefcad8bf3b8eace	110.7865337	-0.895399886	0.717892879	-1.247261132	0.212301764	0.508201981	k__Bacteria	p__Firmicutes	c__Clostridia	o__Clostridiales	f__Lachnospiraceae	g__Dorea	s__Dorea_longicatena	noSig
91f2efe0637f2f2062c1252c32a8e4eb	659.9577281	0.781768823	0.629480364	1.241927258	0.214263402	0.508201981	k__Bacteria	p__Proteobacteria	c__Gammaproteobacteria	o__Enterobacterales	f__Enterobacteriaceae	Unassigned	f__Enterobacteriaceae	noSig
e16cc3c9479fcf19a3234f87da5bb8e4	609.593508	-1.225638821	0.990084718	-1.237913078	0.215748293	0.508201981	k__Bacteria	p__Bacteroidetes	c__Bacteroidia	o__Bacteroidales	f__Bacteroidaceae	g__Phocaeicola	s__Phocaeicola_plebeius	noSig
58e29b6a4cb448fddcd96d7f4a3d6a95	686.899276	0.415358567	0.335781432	1.236990871	0.216090472	0.508201981	k__Bacteria	p__Bacteroidetes	c__Bacteroidia	o__Bacteroidales	f__Bacteroidaceae	g__Bacteroides	g__Bacteroides	noSig
fa57346ed460788d2f8acf8ac2babee9	255.8641043	0.682328856	0.552750376	1.234424951	0.217044596	0.508201981	k__Bacteria	p__Bacteroidetes	c__Bacteroidia	o__Bacteroidales	f__Bacteroidaceae	g__Bacteroides	s__Bacteroides_xylanisolvens	noSig
6581b8bca7ea99801f6a1d2c2ab34b6d	4.355661934	1.99111507	1.629396967	1.221995076	0.221709489	0.514938168	k__Bacteria	p__Firmicutes	c__Bacilli	o__Bacillales	f__Bacillaceae 1	g__Bacillus	g__Bacillus	noSig
032879a30c11aa50a5e8a539612c2e49	86.75874228	0.903143555	0.756864314	1.193270099	0.232763609	0.533070093	k__Bacteria	p__Bacteroidetes	c__Bacteroidia	o__Bacteroidales	Unassigned	Unassigned	o__Bacteroidales	noSig
96cef5f44af1535dc3e28cd93ae188e8	193.9962359	0.67267156	0.5661188	1.188216253	0.234748222	0.533070093	k__Bacteria	p__Firmicutes	c__Clostridia	o__Clostridiales	f__Eubacteriaceae	g__Eubacterium	s__Eubacterium_coprostanoligenes	noSig
e32d8d7c66d4c7a89a60f0d0cace2ac7	3.727105128	1.980525593	1.667948718	1.187401969	0.235069104	0.533070093	k__Bacteria	p__Tenericutes	c__Mollicutes	o__Acholeplasmatales	f__Acholeplasmataceae	g__Acholeplasma	g__Acholeplasma	noSig
939c98f019c815e7088bbd996eede34f	1.165412259	2.214989627	1.873915779	1.182011301	0.237201217	0.533702738	k__Bacteria	p__Proteobacteria	c__Deltaproteobacteria	o__Desulfovibrionales	f__Desulfovibrionaceae	g__Desulfovibrio	s__Desulfovibrio_desulfuricans	noSig
cc21c393b1a5576950801283f16d32da	6.571323197	1.420373457	1.210010579	1.173852099	0.240454272	0.536828142	k__Bacteria	p__Firmicutes	c__Clostridia	o__Clostridiales	f__Lachnospiraceae	g__Hungatella	s__Hungatella_hathewayi	noSig
da41fc77dfa755dd6902904f9298adc9	155.0482815	-0.799760864	0.68697539	-1.164176876	0.244352339	0.541334413	k__Bacteria	p__Firmicutes	c__Clostridia	o__Clostridiales	f__Lachnospiraceae	g__Blautia	s__Blautia_obeum	noSig
682b1cf224094c16f6f1e46841368785	0.897287024	1.915929566	1.68082958	1.1398714	0.254339882	NA	k__Bacteria	p__Firmicutes	c__Bacilli	o__Lactobacillales	f__Lactobacillaceae	g__Limosilactobacillus	s__Limosilactobacillus_oris	noSig
5c11b7c28dc6cd9a5c0d5b66193f03e9	494.3675525	0.541803704	0.47717668	1.135436258	0.256192575	0.559683873	k__Bacteria	p__Firmicutes	c__Clostridia	o__Clostridiales	f__Ruminococcaceae	g__Ruminococcus	s__Ruminococcus_bromii	noSig
f65a9c5548f4e5c66e94552f08816a41	4.40863569	0.886604686	0.7813901	1.134650524	0.256521775	0.559683873	k__Bacteria	p__Firmicutes	c__Clostridia	o__Clostridiales	f__Ruminococcaceae	g__Oscillibacter	s__Oscillibacter_ruminantium	noSig
dbc611f2243c348c425b6f27544db2aa	0.769582314	1.490476593	1.32412337	1.125632722	0.260321012	NA	k__Bacteria	p__Firmicutes	c__Clostridia	o__Clostridiales	f__Ruminococcaceae	g__Caproicibacter	s__Caproicibacter_fermentans	noSig
8f8b64e25b94af8d645344b583f825f9	0.397345493	1.964065724	1.746994872	1.124253857	0.260905347	NA	k__Bacteria	p__Actinobacteria	c__Actinobacteria	o__Actinomycetales	f__Actinomycetaceae	g__Schaalia	g__Schaalia	noSig
8a9eb5d1626af24be99337ec7b488c95	20.45526506	0.498749444	0.447892427	1.11354739	0.265473407	0.574859708	k__Bacteria	p__Firmicutes	c__Clostridia	o__Clostridiales	f__Ruminococcaceae	g__Lawsonibacter	s__Lawsonibacter_asaccharolyticus	noSig
4bcebbfafa07685f083a219119e9e36b	136.8205877	0.508562958	0.460906531	1.103397163	0.269854728	0.579122637	k__Bacteria	p__Firmicutes	Unassigned	Unassigned	Unassigned	Unassigned	Unassigned	noSig
e50ce3de618e4eb0899dbe75e9beb4f8	103.3056951	-1.00033763	0.909647603	-1.099697978	0.271463736	0.579122637	k__Bacteria	p__Firmicutes	c__Clostridia	o__Clostridiales	f__Lachnospiraceae	g__Mediterraneibacter	s__Mediterraneibacter_faecis	noSig
7a287fa72a5878b68c9e7f4be7ad4327	1.034853532	-1.303310623	1.193781689	-1.091749552	0.274943199	0.582232656	k__Bacteria	p__Firmicutes	c__Erysipelotrichia	o__Erysipelotrichales	f__Erysipelotrichaceae	g__Dielma	s__Dielma_fastidiosa	noSig
08582337af721dc0d26287fa25feec77	0.661518752	-2.226134022	2.123301934	-1.048430271	0.294440413	NA	k__Bacteria	p__Firmicutes	c__Erysipelotrichia	o__Erysipelotrichales	f__Erysipelotrichaceae	g__Longibaculum	s__Longibaculum_muris	noSig
6ac83be5373c75ac8f0bbf3c143f4fab	71.27134397	-0.859831772	0.821158827	-1.047095572	0.295055501	0.619077592	k__Bacteria	p__Firmicutes	c__Negativicutes	o__Veillonellales	f__Veillonellaceae	g__Dialister	s__Dialister_invisus	noSig
6f6c87697bc32bc5aa63922e0de59651	1.183933844	3.04179199	2.926328845	1.039456654	0.298592407	0.619077592	k__Bacteria	p__Bacteroidetes	c__Bacteroidia	o__Bacteroidales	f__Bacteroidaceae	g__Mediterranea	s__Mediterranea_massiliensis	noSig
b27c1e941536106f13f9a682c9c70360	243.6181901	-0.845679036	0.815787014	-1.036641944	0.299902758	0.619077592	k__Bacteria	p__Firmicutes	c__Clostridia	o__Clostridiales	f__Lachnospiraceae	g__Anaerobutyricum	s__Anaerobutyricum_soehngenii	noSig
42f08b5ec46ae87b26d28ea7508df7a1	571.7218941	0.888331122	0.858773316	1.034418636	0.300940496	0.619077592	k__Bacteria	p__Bacteroidetes	c__Bacteroidia	o__Bacteroidales	f__Bacteroidaceae	g__Phocaeicola	g__Phocaeicola	noSig
9940fdc5d154fc06ba086edb01ac8d07	0.909707762	1.810291907	1.764523345	1.025938201	0.304920714	NA	k__Bacteria	p__Firmicutes	c__Bacilli	o__Lactobacillales	f__Lactobacillaceae	g__Lactobacillus	s__Lactobacillus_delbrueckii	noSig
6c38718525483b5844590e2e39eae3a2	0.966473657	1.746558812	1.704864555	1.024456052	0.305619918	NA	k__Bacteria	p__Firmicutes	c__Clostridia	o__Clostridiales	f__Peptoniphilaceae	g__Peptoniphilus	g__Peptoniphilus	noSig
59ebc7935dc14113e219519b1728abd2	3.023397797	2.127746079	2.090527755	1.017803315	0.308771436	0.626335702	k__Bacteria	p__Bacteroidetes	c__Bacteroidia	o__Bacteroidales	f__Porphyromonadaceae	g__Parabacteroides	s__Parabacteroides_chongii	noSig
e84e406e182ba66a628a21317d098ee5	2.409328489	-2.579539129	2.546455202	-1.012992149	0.311063911	0.626335702	k__Bacteria	p__Firmicutes	c__Negativicutes	o__Acidaminococcales	f__Acidaminococcaceae	g__Acidaminococcus	g__Acidaminococcus	noSig
e3bbd4029a6c868d8c956b64f14d5d67	233.5005587	-0.637457403	0.631614122	-1.009251347	0.312854107	0.626335702	k__Bacteria	p__Firmicutes	c__Clostridia	o__Clostridiales	f__Lachnospiraceae	g__Blautia	s__Blautia_luti	noSig
5acdb424c2efdcfa6f623a9611e7e34e	2.606271975	-1.321287395	1.31002485	-1.008597199	0.313167851	0.626335702	k__Bacteria	p__Firmicutes	c__Clostridia	o__Clostridiales	f__Lachnospiraceae	g__Anaerostipes	s__Anaerostipes_caccae	noSig
a6c22b9b87d35fd93ba4fddc8bed5562	9.597429366	1.000089835	1.003199536	0.996900217	0.318812947	0.633228473	k__Bacteria	p__Bacteroidetes	c__Bacteroidia	o__Bacteroidales	f__Barnesiellaceae	g__Coprobacter	s__Coprobacter_secundus	noSig
1468be073b49d57775e8d1cb0c1303c4	221.2697158	0.657432547	0.6640949	0.989967769	0.322189873	0.635552627	k__Bacteria	p__Actinobacteria	c__Actinobacteria	o__Bifidobacteriales	f__Bifidobacteriaceae	g__Bifidobacterium	s__Bifidobacterium_longum	noSig
826c130e89312919d03a2774a2ed05a2	0.716903209	1.550596278	1.584849156	0.978387294	0.32788281	NA	k__Bacteria	p__Firmicutes	c__Erysipelotrichia	o__Erysipelotrichales	f__Erysipelotrichaceae	g__Faecalicoccus	s__Faecalicoccus_acidiformans	noSig
8d3b08982c47ca3a80ccac5ce1eb2099	12.1972532	-0.944284931	0.969276174	-0.974216593	0.329949008	0.64502643	k__Bacteria	p__Firmicutes	c__Clostridia	o__Clostridiales	f__Lachnospiraceae	g__Blautia	s__Blautia_hydrogenotrophica	noSig
b9c6605cd63e80b837847089a37bf303	1.393315817	1.946068476	2.003873493	0.97115336	0.331471915	0.64502643	k__Bacteria	p__Actinobacteria	c__Coriobacteriia	o__Coriobacteriales	f__Atopobiaceae	g__Olsenella	g__Olsenella	noSig
b8bb318c0811ef3d4486f3938a0db0f4	0.824161086	1.475072151	1.534069993	0.961541623	0.336279908	NA	k__Bacteria	p__Firmicutes	c__Clostridia	o__Clostridiales	f__Peptoniphilaceae	g__Fenollaria	s__Fenollaria_massiliensis	noSig
7bfbbb7057fb7dc5f1e2bac094a76a68	1634.890042	-0.321865402	0.3353419	-0.959812662	0.337149509	0.651671533	k__Bacteria	p__Firmicutes	c__Clostridia	o__Clostridiales	f__Ruminococcaceae	g__Faecalibacterium	s__Faecalibacterium_prausnitzii	noSig
8285d1ca4483a8c48e1998789668d4c0	0.601024119	2.153014549	2.254423563	0.955017763	0.339568714	NA	k__Bacteria	p__Firmicutes	c__Negativicutes	o__Veillonellales	f__Veillonellaceae	g__Megasphaera	s__Megasphaera_micronuciformis	noSig
05f7308ba6c6902f8aa695ccb54e29fa	10.74440404	0.992293622	1.045457871	0.949147402	0.342545648	0.657687645	k__Bacteria	p__Bacteroidetes	c__Bacteroidia	o__Bacteroidales	f__Odoribacteraceae	g__Butyricimonas	s__Butyricimonas_paravirosa	noSig
b0c475d3afcebcb25420c2f3f5535ed3	0.953539685	0.967475389	1.032316254	0.937188953	0.348661371	NA	k__Bacteria	p__Firmicutes	c__Clostridia	o__Clostridiales	f__Ruminococcaceae	g__Anaerofilum	s__Anaerofilum_pentosovorans	noSig
14623c8b2076dce3577e4457d8da400b	35.20603832	0.817139247	0.880333424	0.928215634	0.353295726	0.67125076	k__Bacteria	p__Bacteroidetes	c__Bacteroidia	o__Bacteroidales	f__Odoribacteraceae	g__Butyricimonas	s__Butyricimonas_faecihominis	noSig
510902333fe2d7556c843f919fcc226d	0.614064497	2.429719887	2.618167796	0.928022983	0.353395648	NA	k__Bacteria	p__Bacteroidetes	c__Bacteroidia	o__Bacteroidales	f__Porphyromonadaceae	g__Parabacteroides	s__Parabacteroides_gordonii	noSig
fd2c75f35b6d3fe0063279bf346b5bf1	9.68534224	-1.199755246	1.295161638	-0.926336305	0.354271234	0.67125076	k__Bacteria	p__Firmicutes	c__Erysipelotrichia	o__Erysipelotrichales	f__Erysipelotrichaceae	g__Faecalibacillus	g__Faecalibacillus	noSig
9fc0a02c232586c78145c240a9fae6b0	1.520413183	-0.897298996	0.988687436	-0.907565893	0.364107621	0.681903932	k__Bacteria	p__Firmicutes	c__Bacilli	o__Lactobacillales	f__Carnobacteriaceae	g__Granulicatella	s__Granulicatella_adiacens	noSig
976aa67adb9565841699be504e1a967a	6.087122548	-0.748271218	0.825378454	-0.906579539	0.364629186	0.681903932	k__Bacteria	p__Actinobacteria	c__Coriobacteriia	o__Eggerthellales	f__Eggerthellaceae	g__Raoultibacter	g__Raoultibacter	noSig
e2e11fec1707ff93ae9ea560df547ba6	7.541053569	-1.302566508	1.460848691	-0.891650529	0.372580278	0.691392302	k__Bacteria	p__Firmicutes	c__Clostridia	o__Clostridiales	f__Peptostreptococcaceae	g__Romboutsia	s__Romboutsia_sedimentorum	noSig
c4f293673f73b9695f0d4f753799ba93	68.11038556	0.415716243	0.468113065	0.88806802	0.374504164	0.691392302	k__Bacteria	p__Firmicutes	c__Clostridia	o__Clostridiales	f__Ruminococcaceae	g__Negativibacillus	s__Negativibacillus_massiliensis	noSig
902ce781117367bae57cdbe7d46125cb	0.656453158	2.505095422	2.823304268	0.887292047	0.374921686	NA	k__Bacteria	p__Actinobacteria	c__Coriobacteriia	o__Coriobacteriales	f__Coriobacteriaceae	g__Collinsella	s__Collinsella_tanakaei	noSig
b186eff16209b4ddd1a7e86fc4709420	0.671818215	-2.288223532	2.612427326	-0.875899402	0.381084725	NA	k__Bacteria	p__Proteobacteria	c__Betaproteobacteria	o__Burkholderiales	f__Sutterellaceae	g__Sutterella	g__Sutterella	noSig
52eafafc68a209324edb6b102ae5d3b7	22.6074498	-1.111906489	1.281695588	-0.867527749	0.385652914	0.696277849	k__Bacteria	p__Bacteroidetes	c__Bacteroidia	o__Bacteroidales	f__Rikenellaceae	g__Alistipes	s__Alistipes_inops	noSig
bf996915ce7a5af57c191d09175c547f	6.275860592	1.501354047	1.739274472	0.863207085	0.388023619	0.696277849	k__Bacteria	p__Proteobacteria	c__Betaproteobacteria	o__Burkholderiales	Unassigned	Unassigned	o__Burkholderiales	noSig
77d541efba2e032badc5d406cbd65a48	29.49890898	0.828930333	0.962107745	0.861577445	0.388920087	0.696277849	k__Bacteria	p__Bacteroidetes	c__Bacteroidia	o__Bacteroidales	f__Odoribacteraceae	g__Butyricimonas	s__Butyricimonas_virosa	noSig
24c80620d3fdd37398cda1dc2f25e217	40.30366596	-1.028043894	1.194380095	-0.860734283	0.389384407	0.696277849	k__Bacteria	p__Bacteroidetes	c__Bacteroidia	o__Bacteroidales	f__Bacteroidaceae	g__Bacteroides	s__Bacteroides_finegoldii	noSig
ffad8fedcf923acb4df470618d9c7b52	10.25442318	1.072548934	1.255100539	0.854552206	0.392799096	0.696277849	k__Bacteria	p__Actinobacteria	c__Actinobacteria	o__Bifidobacteriales	f__Bifidobacteriaceae	g__Bifidobacterium	s__Bifidobacterium_bifidum	noSig
1fa6ee164d09d1ee954b330418b1eaf5	60.47541619	0.754480512	0.885261547	0.852268479	0.394065097	0.696277849	k__Bacteria	p__Proteobacteria	c__Betaproteobacteria	o__Burkholderiales	f__Sutterellaceae	g__Sutterella	s__Sutterella_wadsworthensis	noSig
ae351a0bc067787204781bbb6e35b3b8	253.2256436	-0.60837334	0.713841597	-0.852252576	0.394073921	0.696277849	k__Bacteria	p__Firmicutes	c__Clostridia	o__Clostridiales	f__Lachnospiraceae	g__Agathobacter	s__Agathobacter_rectalis	noSig
e6d6c91e9765d5bb6be0ce0727b2b7b6	0.808108372	-1.666362536	1.961419157	-0.849569828	0.395564292	NA	k__Bacteria	p__Firmicutes	c__Bacilli	o__Lactobacillales	f__Streptococcaceae	g__Lactococcus	g__Lactococcus	noSig
c8e6abcaf67e075682b256ecdccca420	576.5575432	0.946392246	1.123838839	0.842106726	0.399728217	0.701961746	k__Bacteria	p__Bacteroidetes	c__Bacteroidia	o__Bacteroidales	f__Prevotellaceae	g__Prevotella	s__Prevotella_copri	noSig
b9ffa00c2a4e1aab82476a9899f8efb7	14.32498133	0.674766502	0.821018546	0.821865116	0.411153669	0.71765004	k__Bacteria	p__Firmicutes	c__Clostridia	o__Clostridiales	f__Lachnospiraceae	g__Eisenbergiella	s__Eisenbergiella_tayi	noSig
01c57a24c4b5f24dc14587f159f3e10f	0.483332378	2.402315251	2.92803278	0.820453674	0.411957528	NA	k__Bacteria	p__Proteobacteria	c__Gammaproteobacteria	o__Enterobacterales	f__Enterobacteriaceae	g__Citrobacter	s__Citrobacter_freundii	noSig
4f6a1e1625b648b80d5124043a8c7ebc	0.640305588	1.640402168	2.030877425	0.807730761	0.419245592	NA	k__Bacteria	p__Actinobacteria	c__Coriobacteriia	o__Eggerthellales	f__Eggerthellaceae	g__Adlercreutzia	s__Adlercreutzia_muris	noSig
c11baef23f41db80232bf5be820c31e4	145.4882257	-0.688684896	0.885372094	-0.777847981	0.436658638	0.753249652	k__Bacteria	p__Bacteroidetes	c__Bacteroidia	o__Bacteroidales	f__Prevotellaceae	g__Paraprevotella	s__Paraprevotella_clara	noSig
5221570e6e51f51822561a5541567eb4	657.7828037	0.303055904	0.389711412	0.777641853	0.43678018	0.753249652	k__Bacteria	p__Bacteroidetes	c__Bacteroidia	o__Bacteroidales	f__Porphyromonadaceae	g__Parabacteroides	s__Parabacteroides_merdae	noSig
9b2ee1a22ba68d03f97e29daca7bcee2	1.318085129	0.943043328	1.229583523	0.766961585	0.443104356	0.75664757	k__Bacteria	p__Cyanobacteria/Chloroplast	c__Chloroplast	o__	f__Chloroplast	g__Streptophyta	s__Streptophyta_	noSig
080373ade2ff0508012a95257ebb3701	3.236556617	0.787521339	1.044184293	0.754197649	0.450730549	0.75664757	k__Bacteria	p__Firmicutes	c__Clostridia	o__Clostridiales	f__Ruminococcaceae	g__Pseudoflavonifractor	s__Pseudoflavonifractor_capillosus	noSig
e69354c2b6101b114d8c2de4cca15b77	409.0034809	-0.573800858	0.762243394	-0.75277905	0.451582698	0.75664757	k__Bacteria	p__Bacteroidetes	c__Bacteroidia	o__Bacteroidales	f__Bacteroidaceae	Unassigned	f__Bacteroidaceae	noSig
6677c24b84df7c0f8e46d6a58297eaba	43.99657061	-0.699157531	0.929110366	-0.752502132	0.451749148	0.75664757	k__Bacteria	p__Firmicutes	c__Clostridia	o__Clostridiales	f__Ruminococcaceae	g__Ruminococcus	s__Ruminococcus_callidus	noSig
e1604726f9cd14d2ef029b59cdb2efc2	0.440844967	2.203065343	2.928377754	0.752315967	0.451861068	NA	k__Bacteria	p__Bacteroidetes	c__Bacteroidia	o__Bacteroidales	f__Barnesiellaceae	g__Barnesiella	g__Barnesiella	noSig
b3af8544806c7f29e4de83173ba1cbf0	18.96204249	-0.812273439	1.079758484	-0.752273263	0.451886743	0.75664757	k__Bacteria	p__Firmicutes	c__Erysipelotrichia	o__Erysipelotrichales	f__Erysipelotrichaceae	g__Faecalibacillus	s__Faecalibacillus_intestinalis	noSig
aa9d7191529c931ebd368615d0531c8a	0.601514949	1.352408236	1.798789616	0.751843475	0.452145194	NA	k__Bacteria	p__Firmicutes	c__Bacilli	o__Bacillales	f__Staphylococcaceae	g__Staphylococcus	g__Staphylococcus	noSig
e507d8c5890b2874416f94be739b633e	0.571361316	-1.369279936	1.8370146	-0.745383263	0.456040059	NA	k__Bacteria	p__Firmicutes	c__Clostridia	o__Clostridiales	f__Peptococcaceae 1	g__Peptococcus	s__Peptococcus_simiae	noSig
af545a6210636653606811ea02da15df	2.863763977	-1.491220907	2.006334522	-0.743256366	0.457326483	0.761329637	k__Bacteria	p__Firmicutes	c__Clostridia	o__Clostridiales	f__Lachnospiraceae	g__Clostridium XlVb	s__Clostridium XlVb_	noSig
06d7d4c1295b623ea64cd8e5a2a8b1a2	4.55192091	0.984599684	1.349900921	0.72938663	0.465765194	0.765882382	k__Bacteria	p__Actinobacteria	c__Coriobacteriia	o__Coriobacteriales	f__Coriobacteriaceae	g__Senegalimassilia	s__Senegalimassilia_anaerobia	noSig
0d20c1cb0b029952bf8b13729f0eb072	2.315575487	1.040970815	1.428065857	0.728937542	0.466039869	0.765882382	k__Bacteria	p__Firmicutes	c__Erysipelotrichia	o__Erysipelotrichales	f__Erysipelotrichaceae	g__Faecalitalea	s__Faecalitalea_cylindroides	noSig
e984b11728823dac0032b17e06c548cd	74.85925519	0.983179245	1.354851555	0.725673039	0.468039234	0.765882382	k__Bacteria	p__Bacteroidetes	c__Bacteroidia	o__Bacteroidales	f__Prevotellaceae	g__Prevotella	s__Prevotella_rara	noSig
b483225dd2ea984adae760ceba2487b8	0.381359234	2.124613328	2.928516466	0.725491338	0.468150657	NA	k__Bacteria	p__Proteobacteria	c__Betaproteobacteria	o__Burkholderiales	f__Comamonadaceae	Unassigned	f__Comamonadaceae	noSig
6e19d483d9edf49b1aa5c31652b72d19	0.419678593	1.630819914	2.257635137	0.722357607	0.470074644	NA	k__Bacteria	p__Proteobacteria	c__Gammaproteobacteria	o__Enterobacterales	f__Enterobacteriaceae	g__Enterobacter	g__Enterobacter	noSig
ab3cab196baab07e5615356bcd69dec6	3.32755284	1.451595312	2.023945121	0.717210806	0.473244033	0.767974834	k__Bacteria	p__Proteobacteria	c__Betaproteobacteria	o__Burkholderiales	f__Sutterellaceae	g__Parasutterella	s__Parasutterella_secunda	noSig
069786282d5c0b9086c6e9f74b4da288	4.031563905	-1.205537788	1.686227396	-0.714931919	0.474651113	0.767974834	k__Bacteria	p__Firmicutes	c__Clostridia	o__Clostridiales	f__Lachnospiraceae	g__Tyzzerella	s__Tyzzerella_nexilis	noSig
9cc5e64ef2122a87915c7fa1b40810f7	0.289708191	1.456973493	2.057234375	0.708219497	0.478808961	NA	k__Bacteria	p__Actinobacteria	c__Actinobacteria	o__Actinomycetales	f__Actinomycetaceae	g__Actinomyces	s__Actinomyces_oris	noSig
811701092802bd71842cf20c96d125ed	8.051328374	2.038440221	2.918673186	0.698413317	0.484918751	0.775384797	k__Bacteria	p__Proteobacteria	c__Gammaproteobacteria	o__Aeromonadales	f__Succinivibrionaceae	g__Succinivibrio	s__Succinivibrio_dextrinosolvens	noSig
fbf76f7355a8d25627eff7cb53f56b3f	7.056625446	0.569930975	0.817285744	0.697346038	0.485586263	0.775384797	k__Bacteria	p__Firmicutes	c__Clostridia	o__Clostridiales	f__Lachnospiraceae	g__Anaerotignum	g__Anaerotignum	noSig
af4cb71457337d695a939b5609c486d5	35.78326992	0.794043485	1.14317126	0.694597138	0.487307807	0.775384797	k__Bacteria	p__Bacteroidetes	c__Bacteroidia	o__Bacteroidales	f__Bacteroidaceae	g__Bacteroides	s__Bacteroides_salyersiae	noSig
17057150ecfe87425d5b0de433ae2c8c	1.453984972	-1.21474101	1.766406347	-0.687690583	0.491647652	0.777991888	k__Bacteria	p__Firmicutes	c__Bacilli	o__Bacillales	Unassigned	Unassigned	o__Bacillales	noSig
682a63992b054b9c76c9988b10dea454	0.936011371	0.927006831	1.356437177	0.683413023	0.494345893	NA	k__Bacteria	p__Actinobacteria	c__Coriobacteriia	o__Eggerthellales	f__Eggerthellaceae	g__Gordonibacter	s__Gordonibacter_pamelaeae	noSig
0b6dfab1a027dc53b7ba8a9ec7f6fad9	0.344853571	1.999109964	2.92874412	0.682582664	0.494870592	NA	k__Bacteria	p__Firmicutes	c__Clostridia	o__Clostridiales	f__Peptostreptococcaceae	g__Terrisporobacter	g__Terrisporobacter	noSig
c5d4ecc018d48d1f1615ff1f1917f4c7	1.871106107	-0.901810532	1.32255926	-0.681867769	0.495322567	0.778462018	k__Bacteria	p__Firmicutes	c__Bacilli	o__Lactobacillales	f__Lactobacillaceae	g__Limosilactobacillus	s__Limosilactobacillus_reuteri	noSig
b6b0e60d7c552812453484f3e44ff834	2.587215847	0.806650193	1.188585373	0.678664075	0.497350734	0.778462018	k__Bacteria	p__Proteobacteria	c__Betaproteobacteria	o__Burkholderiales	f__Oxalobacteraceae	Unassigned	f__Oxalobacteraceae	noSig
6683d84aac750955bffb94dc862aebfd	0.671137199	1.07591593	1.595242301	0.674452984	0.500023367	NA	k__Bacteria	p__Campilobacterota	c__Campylobacteria	o__Campylobacterales	f__Campylobacteraceae	g__Campylobacter	s__Campylobacter_gracilis	noSig
ec18d6e79cb7938cdf12a485be8f6b80	0.304252161	-1.948630066	2.927371641	-0.665658586	0.50562935	NA	k__Bacteria	p__Firmicutes	c__Bacilli	o__Lactobacillales	f__Streptococcaceae	g__Streptococcus	s__Streptococcus_agalactiae	noSig
f4ce84feea1408a98edbf39707d580d0	0.374687219	1.930256441	2.928862459	0.659046462	0.509865934	NA	k__Bacteria	p__Actinobacteria	c__Coriobacteriia	o__Coriobacteriales	Unassigned	Unassigned	o__Coriobacteriales	noSig
fcc761d65e898f83984dc1976a297af0	2.82101757	0.786688324	1.201666428	0.654664477	0.512683801	0.796276809	k__Bacteria	p__Firmicutes	c__Clostridia	o__Clostridiales	f__Lachnospiraceae	g__Howardella	s__Howardella_ureilytica	noSig
dea1ae4bcefc402270bf294f61310fbe	0.533767592	1.308536109	2.009271769	0.65124894	0.514885803	NA	k__Bacteria	p__Synergistetes	c__Synergistia	o__Synergistales	f__Synergistaceae	Unassigned	f__Synergistaceae	noSig
0d022152eaa0554410eefa386f309e38	66.55065652	0.708070924	1.092009439	0.648410992	0.516719163	0.796276809	k__Bacteria	p__Proteobacteria	c__Gammaproteobacteria	o__Enterobacterales	f__Enterobacteriaceae	g__Klebsiella	g__Klebsiella	noSig
4637569270f7110f86f96abb2228ee8d	0.290975001	-1.891136044	2.927522546	-0.645985134	0.518288983	NA	k__Bacteria	p__Firmicutes	c__Clostridia	o__Clostridiales	f__Clostridiales_Incertae Sedis XIII	g__Mogibacterium	g__Mogibacterium	noSig
7cd798789180307d3efeea34e4c386a5	646.4027063	0.235088275	0.365848288	0.642584052	0.520494034	0.796276809	k__Bacteria	p__Bacteroidetes	c__Bacteroidia	o__Bacteroidales	f__Porphyromonadaceae	g__Parabacteroides	s__Parabacteroides_distasonis	noSig
eb3522529506176166212b9f2107783d	85.47667216	0.585511172	0.912229711	0.641846198	0.52097305	0.796276809	k__Bacteria	p__Firmicutes	c__Clostridia	o__Clostridiales	f__Ruminococcaceae	g__Ruminococcus	g__Ruminococcus	noSig
9b13b26005182ad3b60705d731a1abc6	5.448948286	-0.605292986	0.946643913	-0.639409368	0.522556656	0.796276809	k__Bacteria	p__Actinobacteria	c__Coriobacteriia	o__Eggerthellales	f__Eggerthellaceae	g__Adlercreutzia	s__Adlercreutzia_equolifaciens	noSig
049187dd4b151647341d61fdc9d11c57	781.3375645	0.419869079	0.663504837	0.63280485	0.526861089	0.798610493	k__Bacteria	p__Bacteroidetes	c__Bacteroidia	o__Bacteroidales	f__Bacteroidaceae	g__Bacteroides	s__Bacteroides_stercoris	noSig
8af6a7fdcf8abd02c643a3e943394f33	1.212856919	1.253751483	2.012703169	0.622919217	0.533337609	0.804194929	k__Bacteria	p__Bacteroidetes	c__Bacteroidia	o__Bacteroidales	f__Rikenellaceae	g__Alistipes	s__Alistipes_timonensis	noSig
e765acc6a0a89b9a548bbd36dc4561ac	0.461275173	1.289688368	2.076170201	0.621186243	0.53447709	NA	k__Bacteria	p__Firmicutes	c__Clostridia	o__Clostridiales	f__Ruminococcaceae	g__Acutalibacter	s__Acutalibacter_muris	noSig
fd5576552a7e84b193d981c334569b37	3.082906119	0.841938873	1.384438232	0.608144772	0.54309146	0.81463719	k__Bacteria	p__Synergistetes	c__Synergistia	o__Synergistales	f__Synergistaceae	g__Cloacibacillus	s__Cloacibacillus_evryensis	noSig
e38592cbb41667f3330ca69234719776	0.83333426	-1.777115711	2.924522655	-0.607660094	0.543412935	NA	k__Bacteria	p__Firmicutes	c__Negativicutes	o__Acidaminococcales	f__Acidaminococcaceae	g__Phascolarctobacterium	g__Phascolarctobacterium	noSig
023d4e34bf9857f34345e30c7d5c6f43	314.0002293	-0.343901275	0.575569953	-0.597496921	0.550175662	0.816339628	k__Bacteria	p__Actinobacteria	c__Actinobacteria	o__Bifidobacteriales	f__Bifidobacteriaceae	g__Bifidobacterium	g__Bifidobacterium	noSig
337b4244bb36f0d38119c72a1a84fc8f	30.57682233	-0.403074554	0.677640464	-0.594820668	0.55196335	0.816339628	k__Bacteria	p__Firmicutes	c__Clostridia	o__Clostridiales	f__Lachnospiraceae	g__Sellimonas	s__Sellimonas_intestinalis	noSig
f4d06a29e4450fdbaa6f9353439ff54b	62.03441876	-0.467251162	0.787049632	-0.593674329	0.552729956	0.816339628	k__Bacteria	p__Firmicutes	c__Clostridia	o__Clostridiales	f__Peptostreptococcaceae	g__Romboutsia	s__Romboutsia_timonensis	noSig
d73528fddc038a1450b6be6a26fa9bcd	0.232009804	1.428185385	2.433021891	0.587000631	0.557203283	NA	k__Bacteria	p__Bacteroidetes	c__Bacteroidia	o__Bacteroidales	f__Porphyromonadaceae	g__Porphyromonas	g__Porphyromonas	noSig
b2c669e6bf83cb5dcfbb6bf6a435db3a	0.317840102	-1.710172977	2.927524017	-0.584170435	0.559105651	NA	k__Bacteria	p__Firmicutes	c__Clostridia	o__Clostridiales	f__Lachnospiraceae	g__Bariatricus	s__Bariatricus_massiliensis	noSig
60511c481e3956ce4af43ba232a76169	1.135610469	0.533542508	0.914755087	0.583262685	0.559716478	0.821661249	k__Bacteria	p__Firmicutes	c__Clostridia	o__Clostridiales	f__Ruminococcaceae	g__Massiliimalia	s__Massiliimalia_massiliensis	noSig
7ebef42a17e49723a9314d52b89f19f2	1.229537323	-1.685905902	2.924004641	-0.576574291	0.564227071	0.821661249	k__Bacteria	p__Proteobacteria	c__Betaproteobacteria	o__Burkholderiales	f__Sutterellaceae	g__Sutterella	s__Sutterella_parvirubra	noSig
176e534aad6af102a2b279bf4766ae1c	128.2313193	0.239147627	0.415482347	0.575590345	0.564892108	0.821661249	k__Bacteria	p__Firmicutes	c__Clostridia	o__Clostridiales	f__Ruminococcaceae	g__Ruthenibacterium	s__Ruthenibacterium_lactatiformans	noSig
542feb75f68cee94a1c1754959049447	0.457499427	1.387528761	2.413707288	0.574853781	0.56539019	NA	k__Archaea	p__Euryarchaeota	c__Thermoplasmata	o__Methanomassiliicoccales	f__Methanomassiliicoccaceae	g__Methanomassiliicoccus	s__Methanomassiliicoccus_luminyensis	noSig
71dba0f117d51003853382ff8e6dfa88	0.333825825	1.671363385	2.929248482	0.570577537	0.568286049	NA	k__Bacteria	p__Firmicutes	c__Negativicutes	o__Veillonellales	f__Veillonellaceae	g__Megasphaera	s__Megasphaera_indica	noSig
80c939de77db39bfac6a21629dc76225	0.242379292	-1.670183086	2.928122778	-0.570393803	0.568410632	NA	k__Bacteria	p__Actinobacteria	c__Coriobacteriia	o__Eggerthellales	f__Eggerthellaceae	g__Adlercreutzia	g__Adlercreutzia	noSig
3c32d9d0876b5ce8adb985fe6469c96c	0.883463156	-1.167262259	2.057878064	-0.567216435	0.570567143	NA	k__Bacteria	p__Actinobacteria	c__Actinobacteria	o__Bifidobacteriales	f__Bifidobacteriaceae	g__Bifidobacterium	s__Bifidobacterium_breve	noSig
c29021620ddcddb4da408fa67907d507	0.38134222	1.067145319	1.92462054	0.554470503	0.579256887	NA	k__Bacteria	p__Proteobacteria	c__Gammaproteobacteria	o__Aeromonadales	f__Aeromonadaceae	g__Aeromonas	g__Aeromonas	noSig
118a457080300ee5c44bfbb169749605	0.394964534	1.623629657	2.929313654	0.554269651	0.579394317	NA	k__Bacteria	p__Proteobacteria	c__Alphaproteobacteria	o__Rhizobiales	f__Rhizobiaceae	Unassigned	f__Rhizobiaceae	noSig
005fff111bedd84f864fc26b9bb24602	2.467138854	-0.609570094	1.111053068	-0.548641745	0.583251332	0.84410243	k__Bacteria	p__Lentisphaerae	c__Lentisphaeria	o__Victivallales	f__Victivallaceae	g__Victivallis	s__Victivallis_vadensis	noSig
a462f8a238e390cfd2469bea29eb48c7	453.4930623	-0.260188115	0.481734425	-0.540106958	0.589123273	0.848337513	k__Bacteria	p__Firmicutes	c__Clostridia	o__Clostridiales	f__Ruminococcaceae	g__Gemmiger	s__Gemmiger_formicilis	noSig
a5c266b965503a1a8bcb9894a23b901a	0.902424312	1.538222452	2.895291408	0.531284156	0.595221883	NA	k__Bacteria	p__Firmicutes	c__Negativicutes	o__Acidaminococcales	f__Acidaminococcaceae	g__Acidaminococcus	s__Acidaminococcus_fermentans	noSig
7cecf2400b076be9392b4dcb6a82fe1d	0.297337938	1.264176542	2.400418526	0.526648386	0.598437785	NA	k__Bacteria	p__Firmicutes	c__Clostridia	o__Clostridiales	f__Lachnospiraceae	g__Anaerostipes	s__Anaerostipes_butyraticus	noSig
39cd5d4663b720ad063320625767b235	2.994644613	1.296908866	2.462695664	0.526621655	0.598456351	0.850007301	k__Bacteria	p__Firmicutes	c__Negativicutes	o__Veillonellales	f__Veillonellaceae	g__Dialister	s__Dialister_succinatiphilus	noSig
776b1b47d8d9ccf3dcdba9c1133dc957	0.210697793	1.542045927	2.929413523	0.526400904	0.598609688	NA	k__Bacteria	p__Firmicutes	c__Clostridia	o__Clostridiales	f__Clostridiaceae 2	g__Alkaliphilus	g__Alkaliphilus	noSig
5f931e032022d7baa051a02743572b67	1.114814292	0.961910046	1.828649581	0.526022074	0.59887287	0.850007301	k__Bacteria	p__Actinobacteria	c__Coriobacteriia	Unassigned	Unassigned	Unassigned	c__Coriobacteriia	noSig
7c2e3b1d3a0a1a10ad6e44a15372fb02	0.427169031	-1.296709431	2.465444839	-0.525953536	0.598920491	NA	k__Bacteria	p__Actinobacteria	c__Coriobacteriia	o__Eggerthellales	f__Eggerthellaceae	g__Slackia	s__Slackia_piriformis	noSig
6a553fddf1db91a9aab290a900c44b5b	22.47485394	0.649095485	1.234862703	0.525641825	0.599137091	0.850007301	k__Bacteria	p__Firmicutes	c__Erysipelotrichia	o__Erysipelotrichales	f__Erysipelotrichaceae	g__Holdemanella	s__Holdemanella_biformis	noSig
81d645a1a4aea8cb3301ad7de2922f00	0.203648547	1.368055092	2.611851758	0.523787419	0.600426404	NA	k__Bacteria	p__Firmicutes	c__Negativicutes	o__Veillonellales	f__Veillonellaceae	g__Dialister	s__Dialister_pneumosintes	noSig
deb20cfd2cebecf9f35bb07d2f0f2dbb	0.330322126	1.529719184	2.929427965	0.522190408	0.601537764	NA	k__Bacteria	p__Proteobacteria	c__Gammaproteobacteria	o__Aeromonadales	f__Succinivibrionaceae	g__Succinatimonas	s__Succinatimonas_hippei	noSig
014aeaec7f38e3f08387178f93d5f422	0.456880573	1.522838437	2.92824703	0.520051219	0.603027877	NA	k__Bacteria	p__Proteobacteria	c__Gammaproteobacteria	o__Enterobacterales	f__Enterobacteriaceae	g__Citrobacter	g__Citrobacter	noSig
4a780f9abc9f32613c3bff7abee25a56	2.017304999	-0.689126453	1.32980067	-0.518217857	0.604306277	0.851434835	k__Bacteria	p__Actinobacteria	c__Coriobacteriia	o__Eggerthellales	f__Eggerthellaceae	g__Gordonibacter	g__Gordonibacter	noSig
5b59b0cc804a205147660367f2cb554d	0.920218816	-1.088263959	2.100948705	-0.517986925	0.604467392	NA	k__Bacteria	p__Proteobacteria	c__Gammaproteobacteria	o__Pasteurellales	f__Pasteurellaceae	g__Haemophilus	g__Haemophilus	noSig
8a2a285abd00aa8c430ba3d2c7e19535	1.008853902	-0.786601396	1.525274629	-0.515711322	0.606056045	0.851434835	k__Bacteria	p__Firmicutes	c__Erysipelotrichia	o__Erysipelotrichales	f__Erysipelotrichaceae	g__Holdemania	s__Holdemania_massiliensis	noSig
13c8157660ce29cd7cb0a512b75c6831	0.268479831	0.99604309	1.944121666	0.51233578	0.608416028	NA	k__Bacteria	p__Bacteroidetes	c__Bacteroidia	o__Bacteroidales	f__Prevotellaceae	g__Prevotella	s__Prevotella_buccalis	noSig
41d0ac67e026ae65a175a650c9cd2854	54.76462177	0.458641699	0.90316908	0.507813774	0.611583949	0.855029987	k__Archaea	p__Euryarchaeota	c__Methanobacteria	o__Methanobacteriales	f__Methanobacteriaceae	g__Methanobrevibacter	s__Methanobrevibacter_smithii	noSig
721b1c9eb40d3e971849cd7781e234d3	12.06165073	-0.524874207	1.045191648	-0.502179871	0.615541001	0.85640487	k__Bacteria	p__Firmicutes	c__Bacilli	o__Lactobacillales	f__Streptococcaceae	g__Streptococcus	s__Streptococcus_salivarius	noSig
9cdd1cba5b3fe0774fe8b5b33febb013	0.317937085	-1.457845224	2.927921678	-0.497911278	0.618546578	NA	k__Bacteria	p__Bacteroidetes	c__Bacteroidia	o__Bacteroidales	f__Muribaculaceae	g__Duncaniella	g__Duncaniella	noSig
1b3f1e1130d7a4713e9e298f457de928	1.750506981	-0.736298068	1.485888996	-0.495526967	0.620228191	0.858777495	k__Bacteria	p__Firmicutes	c__Clostridia	o__Clostridiales	f__Lachnospiraceae	g__Lacrimispora	g__Lacrimispora	noSig
1f9a036d5227dc2b7e05164b3e8a04dd	0.377813466	1.028513118	2.094479548	0.491059041	0.62338469	NA	k__Bacteria	p__Campilobacterota	c__Campylobacteria	o__Campylobacterales	f__Campylobacteraceae	g__Campylobacter	s__Campylobacter_hominis	noSig
67b1d06b4bd37b2cb005eab369899b6f	0.259146799	-1.384102549	2.842118053	-0.486996853	0.626260561	NA	k__Bacteria	p__Firmicutes	c__Clostridia	o__Clostridiales	f__Eubacteriaceae	g__Intestinibacillus	s__Intestinibacillus_massiliensis	noSig
b53a1b174016d7be4c4af7aea0aa2d26	0.304792183	1.37263983	2.821754622	0.486449041	0.626648827	NA	k__Bacteria	p__Fusobacteria	c__Fusobacteriia	o__Fusobacteriales	f__Fusobacteriaceae	Unassigned	f__Fusobacteriaceae	noSig
509403b7b831a0328f8955fc723d1494	4.300799439	0.333289522	0.692320397	0.481409364	0.630225583	0.868444823	k__Bacteria	p__Firmicutes	c__Clostridia	o__Clostridiales	f__Christensenellaceae	g__Christensenella	g__Christensenella	noSig
a646d93480ae4c4c0705f9951a76d273	0.175754196	1.398307708	2.929581244	0.477306342	0.633143995	NA	k__Bacteria	p__Firmicutes	c__Negativicutes	o__Acidaminococcales	f__Acidaminococcaceae	g__Succiniclasticum	s__Succiniclasticum_ruminis	noSig
e37bd6b7da3bc937ff98174287874168	1.067130207	-0.538347851	1.142322262	-0.471274936	0.637444412	0.874209479	k__Bacteria	p__Firmicutes	c__Clostridia	o__Clostridiales	f__Lachnospiraceae	g__Lactonifactor	s__Lactonifactor_longoviformis	noSig
646ab80df99271ab1aee46f122e82fe6	0.520472919	1.066232376	2.279520861	0.467744075	0.639967618	NA	k__Bacteria	p__Bacteroidetes	c__Bacteroidia	o__Bacteroidales	f__Odoribacteraceae	g__Gabonibacter	s__Gabonibacter_massiliensis	noSig
982f2ae59e0f4de4c75fa975886c9b30	0.179915853	1.358034282	2.929622452	0.46355266	0.642968278	NA	k__Bacteria	p__Bacteroidetes	c__Bacteroidia	o__Bacteroidales	f__Rikenellaceae	g__Rikenella	s__Rikenella_microfusus	noSig
34c4697c49f9a346d18c1d134cef0178	34.72049687	-0.845211177	1.839468425	-0.459486646	0.645884739	0.881586753	k__Bacteria	p__Firmicutes	c__Negativicutes	o__Selenomonadales	f__Selenomonadaceae	g__Megamonas	s__Megamonas_funiformis	noSig
0a9054390e1389ef4c8d657bb0992ef6	14.59171725	-0.669612688	1.497365466	-0.447193891	0.654735072	0.889451419	k__Bacteria	p__Bacteroidetes	c__Bacteroidia	o__Bacteroidales	f__Bacteroidaceae	g__Bacteroides	s__Bacteroides_clarus	noSig
f0f7e92e35c72f4c5a19eb08295e3d61	37.26233244	0.569860158	1.291550505	0.441221737	0.659052478	0.890975606	k__Bacteria	p__Firmicutes	c__Negativicutes	o__Acidaminococcales	f__Acidaminococcaceae	g__Acidaminococcus	s__Acidaminococcus_intestini	noSig
f8f63f14b8bea99d8ad1d338eed81cca	0.280889758	-1.290047546	2.928733527	-0.440479659	0.659589741	NA	k__Bacteria	p__Fusobacteria	c__Fusobacteriia	o__Fusobacteriales	f__Fusobacteriaceae	g__Fusobacterium	s__Fusobacterium_varium	noSig
63d552237bb772b13744d188a4553cd5	0.260950737	1.049040832	2.39311333	0.438358192	0.661126649	NA	k__Bacteria	p__Firmicutes	c__Clostridia	o__Clostridiales	f__Ruminococcaceae	g__Acetivibrio	s__Acetivibrio_thermocellus	noSig
94de2c169df12262dfce4e2c9bb8ca3d	0.242221673	0.890146527	2.03422942	0.437584138	0.661687772	NA	k__Bacteria	p__Actinobacteria	c__Actinobacteria	o__Actinomycetales	f__Actinomycetaceae	g__Actinomyces	g__Actinomyces	noSig
6277671b4e8303554fe354748dbf1206	134.495992	0.442965423	1.013436684	0.437092352	0.662044374	0.890975606	k__Bacteria	p__Firmicutes	c__Negativicutes	o__Acidaminococcales	f__Acidaminococcaceae	g__Phascolarctobacterium	s__Phascolarctobacterium_succinatutens	noSig
b7b05dde246cefec7aa58faaee6e0062	10.5851293	0.206353085	0.483865537	0.426467829	0.669766985	0.893685458	k__Bacteria	p__Firmicutes	c__Clostridia	o__Clostridiales	f__Clostridiales_Incertae Sedis XIII	Unassigned	f__Clostridiales_Incertae Sedis XIII	noSig
cd097e36c85c35078b5fa0ed6cc78f58	7.988025649	-0.86614506	2.03422825	-0.425785582	0.670264094	0.893685458	k__Bacteria	p__Bacteroidetes	c__Bacteroidia	o__Bacteroidales	f__Bacteroidaceae	g__Bacteroides	s__Bacteroides_intestinalis	noSig
04a406b96c407a764a50161ac508740f	0.50801508	1.173641642	2.785607084	0.42132347	0.673518894	NA	k__Bacteria	p__Firmicutes	c__Bacilli	o__Lactobacillales	f__Streptococcaceae	g__Streptococcus	s__Streptococcus_peroris	noSig
e6bd7c89a9ea55de59fcd73d4d6555c9	0.146385314	1.229463261	2.929747065	0.419648261	0.674742427	NA	k__Bacteria	p__Firmicutes	c__Clostridia	o__Clostridiales	f__Christensenellaceae	g__Christensenella	s__Christensenella_timonensis	noSig
894f109de0f46960d938e246fa521add	0.673163146	0.859298905	2.066326468	0.415858248	0.677513733	NA	k__Bacteria	p__Firmicutes	c__Clostridia	o__Clostridiales	f__Eubacteriaceae	g__Eubacterium	s__Eubacterium_limosum	noSig
ced8cc97bbcff11c4a4844bccf316df9	7.925747581	0.598815679	1.453854192	0.411881523	0.680426264	0.903054213	k__Bacteria	p__Bacteroidetes	c__Bacteroidia	o__Bacteroidales	f__Porphyromonadaceae	g__Parabacteroides	g__Parabacteroides	noSig
2cd023ca897a30ec4db17c79b15e5137	1.396322644	0.828575081	2.040506917	0.406063353	0.684696051	0.904552582	k__Bacteria	p__Firmicutes	c__Bacilli	o__Lactobacillales	f__Lactobacillaceae	g__Limosilactobacillus	g__Limosilactobacillus	noSig
15f9a5a4b55ee142bef77daa27126986	0.283099639	1.171606942	2.92939066	0.399949026	0.689194061	NA	k__Bacteria	p__Fusobacteria	c__Fusobacteriia	o__Fusobacteriales	f__Fusobacteriaceae	g__Fusobacterium	s__Fusobacterium_nucleatum	noSig
30ad3c9f049b627ee8fb1bdc76144e7f	0.220102349	1.138660732	2.870593665	0.396663849	0.691615362	NA	k__Bacteria	p__Firmicutes	c__Clostridia	o__Clostridiales	f__Peptoniphilaceae	g__Anaerococcus	g__Anaerococcus	noSig
174768ba36901932e63b367f45179ac7	59.5908888	0.307361614	0.784176051	0.39195486	0.695091567	0.912502435	k__Bacteria	p__Firmicutes	c__Clostridia	o__Clostridiales	f__Lachnospiraceae	g__Anaerobutyricum	g__Anaerobutyricum	noSig
85a37d8f1f5ae2d611e8279d73e3cc8f	27.08313256	-0.590953242	1.517969472	-0.38930509	0.697050471	0.912502435	k__Bacteria	p__Proteobacteria	c__Betaproteobacteria	o__Burkholderiales	f__Sutterellaceae	g__Sutterella	s__Sutterella_massiliensis	noSig
1e9236fb96059fcaf654a26224e97098	0.381239421	0.763193279	1.966358334	0.388125229	0.697923362	NA	k__Bacteria	p__Bacteroidetes	c__Bacteroidia	o__Bacteroidales	f__Prevotellaceae	g__Prevotella	s__Prevotella_bivia	noSig
cefc1434142c9db7e85427602101cb4b	0.178005469	1.134214986	2.929831295	0.387126381	0.698662648	NA	k__Bacteria	p__Bacteroidetes	c__Bacteroidia	o__Bacteroidales	f__Prevotellaceae	g__Marseilla	s__Marseilla_massiliensis	noSig
cb85131db66046734ef62113355c26ad	5.849440008	-0.496061631	1.29770072	-0.382261968	0.702267061	0.915171555	k__Bacteria	p__Fusobacteria	c__Fusobacteriia	o__Fusobacteriales	f__Fusobacteriaceae	g__Fusobacterium	g__Fusobacterium	noSig
b3d8c2829ca2e02c03ae6217b5532f68	0.127035976	1.115394345	2.929846913	0.380700555	0.703425457	NA	k__Eukaryota	p__Plantae	c__Liliopsida	o__Poales	f__Poaceae	g__Zea	s__Zea_mays	noSig
644f9ef689fe78080680bbb2ed1ab3dd	0.12165319	1.111825508	2.929849897	0.379482071	0.704329915	NA	k__Bacteria	p__Bacteroidetes	c__Bacteroidia	o__Bacteroidales	f__Dysgonomonadaceae	g__Dysgonomonas	g__Dysgonomonas	noSig
49ed13d457e22fd140eb81b878295567	0.231281762	1.071772721	2.929794305	0.365818419	0.714500575	NA	k__Bacteria	p__Bacteroidetes	c__Bacteroidia	o__Bacteroidales	f__Porphyromonadaceae	g__Porphyromonas	s__Porphyromonas_uenonis	noSig
06607cafd6441ca94d34f9e2e711822f	23.91497103	0.294043603	0.805106546	0.365223218	0.714944788	0.927495942	k__Bacteria	p__Firmicutes	c__Clostridia	o__Clostridiales	f__Lachnospiraceae	g__Coprococcus	s__Coprococcus_catus	noSig
81d16214eb4d74c16668226583966c52	0.149303113	1.04515873	2.929902754	0.356721304	0.721300456	NA	k__Bacteria	p__Firmicutes	c__Clostridia	o__Clostridiales	f__Peptoniphilaceae	g__Peptoniphilus	s__Peptoniphilus_coxii	noSig
4ec79294199e7e05173c9772f1947a1e	0.199642594	1.038906596	2.929907636	0.354586808	0.722899161	NA	k__Bacteria	p__Proteobacteria	c__Betaproteobacteria	o__Burkholderiales	f__Sutterellaceae	g__Sutterella	s__Sutterella_timonensis	noSig
5092b398c955bf8f8aea96658cd5d822	0.367482661	-0.858547338	2.441244925	-0.351684229	0.72507509	NA	k__Bacteria	p__Actinobacteria	c__Actinobacteria	o__Bifidobacteriales	f__Bifidobacteriaceae	g__Alloscardovia	s__Alloscardovia_omnicolens	noSig
d0cbe62ddd48cad82f7db84ed26d251c	0.339760087	1.008005428	2.883317946	0.349599124	0.726639568	NA	k__Bacteria	p__Bacteroidetes	c__Bacteroidia	o__Bacteroidales	f__Porphyromonadaceae	g__Porphyromonas	s__Porphyromonas_asaccharolytica	noSig
24cbc9e7cd7fe5836eda4d8976647df5	0.166872133	1.018135469	2.929923368	0.347495597	0.728219026	NA	k__Bacteria	p__Proteobacteria	c__Gammaproteobacteria	o__Enterobacterales	f__Morganellaceae	g__Proteus	s__Proteus_mirabilis	noSig
4b605e5deb6cbe6ee82d9ab88edc008e	0.232541511	-0.62486132	1.816053943	-0.34407641	0.730788823	NA	k__Bacteria	p__Firmicutes	c__Bacilli	o__Lactobacillales	Unassigned	Unassigned	o__Lactobacillales	noSig
ecc395e3e542ca99188c7edf68f60318	0.150435845	-0.99910669	2.929443387	-0.341056835	0.733060796	NA	k__Bacteria	p__Actinobacteria	c__Coriobacteriia	o__Eggerthellales	f__Eggerthellaceae	g__Raoultibacter	s__Raoultibacter_timonensis	noSig
aa3efb874bb94334798519934fa7047f	13.36503151	0.22009739	0.64857466	0.339355518	0.734341924	0.93270578	k__Bacteria	p__Firmicutes	c__Erysipelotrichia	o__Erysipelotrichales	f__Erysipelotrichaceae	g__Clostridium XVIII	s__Clostridium XVIII_	noSig
4560cdb8c62b99cfa684a692755541c1	5.651887977	0.683087292	2.015165335	0.338973324	0.734629826	0.93270578	k__Bacteria	p__Proteobacteria	c__Gammaproteobacteria	o__Enterobacterales	f__Morganellaceae	g__Morganella	s__Morganella_morganii	noSig
917acd5165578110faa2ad49e0eca6a6	273.0509871	0.245528889	0.725118139	0.33860536	0.734907044	0.93270578	k__Bacteria	p__Firmicutes	c__Negativicutes	o__Acidaminococcales	f__Acidaminococcaceae	g__Phascolarctobacterium	s__Phascolarctobacterium_faecium	noSig
41e763240a760353f488054870503b71	1.928700205	0.465205408	1.374861762	0.338365224	0.735087978	0.93270578	k__Bacteria	p__Firmicutes	c__Erysipelotrichia	o__Erysipelotrichales	f__Erysipelotrichaceae	g__Amedibacillus	s__Amedibacillus_dolichus	noSig
7ff640f04563520d9e504e60aad9dd0a	2.87845064	0.624412292	1.867110798	0.334427015	0.738057356	0.93270578	k__Bacteria	p__Firmicutes	c__Bacilli	o__Lactobacillales	f__Lactobacillaceae	g__Limosilactobacillus	s__Limosilactobacillus_mucosae	noSig
d0bce7e4a0ec1031b2f570ff39d47c56	98.62578817	0.25310809	0.75784629	0.333983412	0.738392076	0.93270578	k__Bacteria	p__Bacteroidetes	c__Bacteroidia	o__Bacteroidales	f__Porphyromonadaceae	g__Parabacteroides	s__Parabacteroides_goldsteinii	noSig
2bfc9b15133727b55fa6ac42ff6ddded	0.233643387	0.686118514	2.07272699	0.331022135	0.740627766	NA	k__Bacteria	p__Firmicutes	c__Clostridia	o__Clostridiales	f__Peptoniphilaceae	g__Ezakiella	s__Ezakiella_coagulans	noSig
d506c27641ac1652c4c8b97a85ac5ac8	0.138843159	0.837423334	2.628326066	0.318614705	0.750018701	NA	k__Bacteria	p__Firmicutes	c__Clostridia	o__Clostridiales	f__Peptoniphilaceae	g__Peptoniphilus	s__Peptoniphilus_lacrimalis	noSig
dbfda19cdb8b4ac0036dd2a26d6a2633	0.084784794	0.930062677	2.929985676	0.317429087	0.75091804	NA	k__Bacteria	p__Proteobacteria	c__Gammaproteobacteria	o__Enterobacterales	f__Morganellaceae	g__Providencia	g__Providencia	noSig
65e785a24ef69e3e27db12df983a0b73	0.126827399	0.929669633	2.929985955	0.317294911	0.751019838	NA	k__Bacteria	p__Firmicutes	c__Erysipelotrichia	o__Erysipelotrichales	f__Erysipelotrichaceae	g__Traorella	s__Traorella_massiliensis	noSig
548249ac22197102a819aa84454d5a65	0.418216883	0.499293122	1.57876694	0.316255116	0.751808876	NA	k__Bacteria	p__Actinobacteria	c__Actinobacteria	Unassigned	Unassigned	Unassigned	c__Actinobacteria	noSig
a17ced8275c8ac4b68143fc4b18cfedd	0.094564336	0.90485206	2.930003731	0.308822835	0.757456297	NA	k__Bacteria	p__Actinobacteria	c__Coriobacteriia	o__Coriobacteriales	f__Atopobiaceae	g__Olsenella	s__Olsenella_uli	noSig
39bd9a494ec7e6de33456bfdbd7f6bce	47.60853537	0.170190353	0.554713086	0.306807893	0.7589896	0.954537139	k__Bacteria	p__Firmicutes	c__Clostridia	o__Clostridiales	f__Lachnospiraceae	g__Lachnospiracea_incertae_sedis	s__Lachnospiracea_incertae_sedis_	noSig
9daeb2248fa7894a4a751e2f6c89b6cf	0.411341909	-0.699166484	2.290037807	-0.305307835	0.760131709	NA	k__Bacteria	p__Firmicutes	c__Clostridia	o__Clostridiales	f__Lachnospiraceae	g__Mediterraneibacter	s__Mediterraneibacter_massiliensis	noSig
dd31698eebe6170502de2c39eff37cbf	0.164581584	0.871581974	2.929743135	0.297494331	0.766089135	NA	k__Bacteria	p__Bacteroidetes	c__Bacteroidia	o__Bacteroidales	f__Prevotellaceae	g__Metaprevotella	s__Metaprevotella_massiliensis	noSig
3dd6b21528d96fd6f37461692e139f4c	269.4227994	0.168591534	0.574165847	0.293628635	0.769041692	0.956879641	k__Bacteria	p__Firmicutes	c__Clostridia	o__Clostridiales	f__Lachnospiraceae	g__Lachnospira	s__Lachnospira_eligens	noSig
b8523b180e16cee9dffa5f5aa1123dc1	1.325434288	-0.26300031	0.896459378	-0.293376718	0.769234219	0.956879641	k__Bacteria	p__Firmicutes	c__Clostridia	o__Clostridiales	f__Eubacteriaceae	g__Anaerofustis	s__Anaerofustis_stercorihominis	noSig
758a0cf5cd41100a5dffb7111f828d1b	0.13089567	0.858118418	2.930036936	0.292869488	0.769621911	NA	k__Bacteria	p__Proteobacteria	c__Deltaproteobacteria	o__Desulfovibrionales	f__Desulfovibrionaceae	g__Mailhella	s__Mailhella_massiliensis	noSig
c21b849ae3adc5cb4d5cad718bab03c9	12.39713616	0.275518574	0.948881415	0.29036144	0.77153974	0.956879641	k__Bacteria	p__Firmicutes	c__Clostridia	o__Clostridiales	f__Lachnospiraceae	g__Lachnospira	g__Lachnospira	noSig
1605d9e5d7a008094b92df3898f52636	5.296819444	0.837533565	2.918632388	0.286960965	0.77414221	0.956879641	k__Bacteria	p__Proteobacteria	c__Gammaproteobacteria	o__Enterobacterales	f__Morganellaceae	g__Proteus	g__Proteus	noSig
34b2e856bc6ec5e1f58fa4f3ca78cebc	0.148028072	0.677219684	2.379799279	0.284570085	0.775973532	NA	k__Bacteria	p__Firmicutes	c__Clostridia	o__Clostridiales	f__Ruminococcaceae	g__Intestinimonas	g__Intestinimonas	noSig
412f87ee3682351361e1c0d9cf1d9796	0.141190183	-0.830742275	2.929662694	-0.283562431	0.776745732	NA	k__Bacteria	p__Firmicutes	c__Negativicutes	o__Selenomonadales	Unassigned	Unassigned	o__Selenomonadales	noSig
55749bcd897a413737bc96f2b0d88ba7	0.148019382	0.829068875	2.930055903	0.282953262	0.777212665	NA	k__Bacteria	p__Firmicutes	c__Negativicutes	o__Selenomonadales	f__Selenomonadaceae	g__Mitsuokella	s__Mitsuokella_jalaludinii	noSig
1e808d4f288e7486a08c5701d076850c	0.139958721	0.829068875	2.930055903	0.282953262	0.777212665	NA	k__Bacteria	p__Firmicutes	c__Negativicutes	o__Veillonellales	f__Veillonellaceae	g__Megasphaera	s__Megasphaera_elsdenii	noSig
13dc6d1658c8683210db81f2a0f27847	0.129509285	0.814341557	2.929965738	0.277935522	0.781061855	NA	k__Bacteria	p__Firmicutes	c__Clostridia	o__Clostridiales	f__Eubacteriaceae	Unassigned	f__Eubacteriaceae	noSig
efec5232497508bf5c388d5dde2660fe	151.0721691	0.247153409	0.902591457	0.273826444	0.784218	0.963171256	k__Bacteria	p__Bacteroidetes	c__Bacteroidia	o__Bacteroidales	f__Bacteroidaceae	g__Bacteroides	s__Bacteroides_eggerthii	noSig
06b01a4e7b9023605294a2466bc9be84	0.343607028	0.619356848	2.263403966	0.273639552	0.784361635	NA	k__Bacteria	p__Actinobacteria	c__Actinobacteria	o__Mycobacteriales	f__Corynebacteriaceae	g__Corynebacterium	g__Corynebacterium	noSig
e45ea55e7b349676fabfc4b9a2f06299	3.045126161	0.636377518	2.347608874	0.271074762	0.786333532	0.963171256	k__Bacteria	p__Bacteroidetes	c__Bacteroidia	o__Bacteroidales	f__Muribaculaceae	Unassigned	f__Muribaculaceae	noSig
c0fa02211c22284e16d3dc713c19758b	0.257493128	0.755374477	2.790364489	0.270708175	0.786615489	NA	k__Bacteria	p__Bacteroidetes	c__Bacteroidia	o__Bacteroidales	f__Bacteroidaceae	g__Bacteroides	s__Bacteroides_oleiciplenus	noSig
caa31bd4b1819a08255a2444e2ce67dd	0.078019015	0.791428754	2.93007826	0.270104988	0.787079485	NA	k__Bacteria	p__Actinobacteria	c__Coriobacteriia	o__Eggerthellales	f__Eggerthellaceae	g__Gordonibacter	s__Gordonibacter_faecihominis	noSig
615b42e0ce9bd595174725e319b957cc	0.072559518	0.790473028	2.930078789	0.269778762	0.787330463	NA	k__Bacteria	p__Firmicutes	c__Bacilli	o__Lactobacillales	f__Lactobacillaceae	g__Latilactobacillus	g__Latilactobacillus	noSig
93711fca271f59d3f109ed5d7da6e189	0.061693918	0.773316026	2.930088339	0.263922427	0.791839694	NA	k__Bacteria	p__Firmicutes	c__Clostridia	o__Clostridiales	f__Ruminococcaceae	g__Acetanaerobacterium	s__Acetanaerobacterium_elongatum	noSig
fcb752042b6f878f405b5ae9812f59e2	0.074973073	0.77257248	2.930088755	0.263668627	0.792035272	NA	k__Bacteria	p__Bacteroidetes	c__Bacteroidia	o__Bacteroidales	f__Odoribacteraceae	g__Odoribacter	g__Odoribacter	noSig
75980a57cc814a78a6b8a32ac2eb5c5c	0.999085021	0.358853125	1.366623906	0.262583673	0.792871485	0.963171256	k__Bacteria	p__Firmicutes	c__Clostridia	o__Clostridiales	f__Clostridiales_Incertae Sedis XIII	g__Aminipila	s__Aminipila_butyrica	noSig
4363b1eef240075c5a88ca9bc4d7b270	2.104767569	0.225826564	0.868745337	0.259945641	0.794905704	0.963171256	k__Bacteria	p__Firmicutes	c__Clostridia	o__Clostridiales	f__Ruminococcaceae	g__Hydrogeniiclostridium	s__Hydrogeniiclostridium_mannosilyticum	noSig
0c7768b324292911ead99a00f1305eac	0.064758331	0.758681605	2.930095944	0.258927223	0.795691394	NA	k__Bacteria	p__Actinobacteria	c__Coriobacteriia	o__Coriobacteriales	f__Coriobacteriaceae	Unassigned	f__Coriobacteriaceae	noSig
33ab76e70a1664c82deaff487379eea2	0.114181155	-0.755885881	2.929900088	-0.257990327	0.796414373	NA	k__Bacteria	p__Actinobacteria	c__Actinobacteria	o__Micrococcales	f__Micrococcaceae	g__Rothia	g__Rothia	noSig
2960d9b0f84fc170dbb3e971317a1327	1.21684446	0.492015473	1.93275561	0.254566832	0.79905768	0.963171256	k__Bacteria	p__Firmicutes	c__Bacilli	Unassigned	Unassigned	Unassigned	c__Bacilli	noSig
2ba6445998781bd5487b63cd5697c5a2	2211.957905	0.115955054	0.457849811	0.253260023	0.800067286	0.963171256	k__Bacteria	p__Bacteroidetes	c__Bacteroidia	o__Bacteroidales	f__Bacteroidaceae	g__Phocaeicola	s__Phocaeicola_vulgatus	noSig
4813e1460eca83d3a53e57d67bd8e336	0.094639966	0.601376712	2.409810361	0.249553542	0.80293263	NA	k__Bacteria	p__Actinobacteria	c__Actinobacteria	o__Bifidobacteriales	f__Bifidobacteriaceae	g__Scardovia	s__Scardovia_wiggsiae	noSig
f8cb75fa645a1b5b1eb554e22aa09648	0.298391156	0.5520856	2.232269403	0.247320327	0.804660328	NA	k__Bacteria	p__Firmicutes	c__Erysipelotrichia	o__Erysipelotrichales	f__Erysipelotrichaceae	g__Amedibacterium	s__Amedibacterium_intestinale	noSig
b4209a56edc81395149f944e037dd6a5	0.056717353	0.718139518	2.930114812	0.245089208	0.806387359	NA	k__Bacteria	p__Actinobacteria	c__Coriobacteriia	o__Coriobacteriales	f__Coriobacteriaceae	g__Collinsella	s__Collinsella_massiliensis	noSig
853504ece8d16fb913a37e66d79bc0a9	2.758280172	0.178672581	0.731389626	0.244291927	0.807004735	0.963171256	k__Bacteria	p__Firmicutes	c__Clostridia	o__Clostridiales	f__Lachnospiraceae	g__Faecalicatena	g__Faecalicatena	noSig
375a048d1f0cf27d0e9722b459b1736e	9.396621168	-0.309989748	1.277143675	-0.242721124	0.808221442	0.963171256	k__Bacteria	p__Proteobacteria	c__Betaproteobacteria	o__Burkholderiales	f__Sutterellaceae	g__Duodenibacillus	s__Duodenibacillus_massiliensis	noSig
50ec4920a089f88fe3e7250828b16929	397.5564074	-0.133080631	0.551541184	-0.241288656	0.809331402	0.963171256	k__Bacteria	p__Bacteroidetes	c__Bacteroidia	o__Bacteroidales	f__Bacteroidaceae	g__Bacteroides	s__Bacteroides_thetaiotaomicron	noSig
a6bf4fb6b472c496379204203ac30527	0.096290125	0.691508096	2.930125929	0.235999446	0.8134331	NA	k__Bacteria	p__Firmicutes	c__Erysipelotrichia	o__Erysipelotrichales	f__Erysipelotrichaceae	g__Faecalibacillus	s__Faecalibacillus_faecis	noSig
c86ff7ea104a62201b62e8ba1bd92d69	0.290796652	-0.679475803	2.879750374	-0.235949549	0.813471819	NA	k__Bacteria	p__Firmicutes	c__Bacilli	o__Lactobacillales	f__Lactobacillaceae	g__Ligilactobacillus	g__Ligilactobacillus	noSig
272ec7bf39216f07c9343530c41688ad	0.126567441	0.554702217	2.397874116	0.231330833	0.817057795	NA	k__Bacteria	p__Firmicutes	c__Clostridia	o__Clostridiales	f__Ruminococcaceae	g__Oscillibacter	s__Oscillibacter_valericigenes	noSig
47c529ef7489d493715c9d360bbe6e26	0.085471469	-0.670892991	2.929926117	-0.228979491	0.818884857	NA	k__Bacteria	p__Actinobacteria	c__Actinobacteria	o__Actinomycetales	f__Actinomycetaceae	g__Actinomyces	s__Actinomyces_graevenitzii	noSig
e0091b2cfba263b40e7729631257ce2c	0.180311196	0.667840904	2.930018823	0.227930585	0.819700205	NA	k__Bacteria	p__Actinobacteria	c__Coriobacteriia	o__Coriobacteriales	f__Coriobacteriaceae	g__Collinsella	s__Collinsella_bouchesdurhonensis	noSig
d8a054dfb81909e24ba107be79468d5e	0.531389952	-0.428889417	1.91460745	-0.224009061	0.822750253	NA	k__Bacteria	p__Firmicutes	c__Clostridia	o__Clostridiales	f__Ruminococcaceae	g__Acetivibrio	g__Acetivibrio	noSig
1ca422f8560b66953aeae4aef1abe55e	0.045744243	0.652383837	2.930141339	0.22264586	0.823811141	NA	k__Bacteria	p__Firmicutes	c__Bacilli	o__Bacillales	f__Paenibacillaceae 1	g__Paenibacillus	g__Paenibacillus	noSig
ba2da93b6551d074b2f423b32eb6f5d1	65.01570175	-0.204154468	0.923461992	-0.221075117	0.825033944	0.968958192	k__Bacteria	p__Firmicutes	c__Clostridia	o__Clostridiales	f__Lachnospiraceae	g__Roseburia	s__Roseburia_faecis	noSig
49b14462973f2a2612a0d8817a9296fe	0.126158782	0.639461833	2.929955484	0.218249675	0.827234583	NA	k__Bacteria	p__Fusobacteria	c__Fusobacteriia	o__Fusobacteriales	f__Leptotrichiaceae	g__Leptotrichia	s__Leptotrichia_wadei	noSig
25ccedae52cbc773e881fc576c6824ac	0.083332174	0.638836323	2.930146452	0.218021977	0.827411988	NA	k__Bacteria	p__Firmicutes	c__Bacilli	o__Lactobacillales	f__Lactobacillaceae	g__Latilactobacillus	s__Latilactobacillus_curvatus	noSig
3be582c195e8dc3c15156d47f558db88	0.133140095	0.638836323	2.930146452	0.218021977	0.827411988	NA	k__Bacteria	p__Actinobacteria	c__Coriobacteriia	o__Eggerthellales	f__Eggerthellaceae	g__Eggerthella	s__Eggerthella_sinensis	noSig
b342d359c2e85e9798e11b815c2534e2	0.043453773	0.634117447	2.930148244	0.216411387	0.828667091	NA	k__Bacteria	p__Firmicutes	c__Clostridia	o__Clostridiales	f__Peptoniphilaceae	g__Peptoniphilus	s__Peptoniphilus_obesi	noSig
37ca9902178ed6921d8a186e3eccec4a	0.043336651	0.633005499	2.930148667	0.216031871	0.828962905	NA	k__Bacteria	p__Spirochaetes	c__Spirochaetia	o__Spirochaetales	f__Spirochaetaceae	g__Treponema	s__Treponema_putidum	noSig
f6a1a601eafdbf0506c69b6fd0228862	0.426059829	0.555689111	2.61346255	0.212625626	0.831618982	NA	k__Bacteria	p__Firmicutes	c__Clostridia	o__Clostridiales	f__Peptococcaceae 1	g__Peptococcus	g__Peptococcus	noSig
98dbaa38929a9cc8397165431ef366a6	0.07282226	-0.61702773	2.930013312	-0.210588712	0.833208221	NA	k__Bacteria	p__Firmicutes	c__Bacilli	o__Lactobacillales	f__Lactobacillaceae	g__Leuconostoc	g__Leuconostoc	noSig
d0ef44e1d9201ff1b9c0f90dd945d551	0.081846606	0.612769045	2.930155944	0.209125063	0.83435061	NA	k__Bacteria	p__Tenericutes	c__Mollicutes	Unassigned	Unassigned	Unassigned	c__Mollicutes	noSig
ba0575a416746f0ac69e6292f03cc355	0.05109139	0.612768657	2.930155944	0.20912493	0.834350713	NA	k__Bacteria	p__Actinobacteria	c__Coriobacteriia	o__Eggerthellales	f__Eggerthellaceae	g__Enteroscipio	s__Enteroscipio_rubneri	noSig
62ae5db7a707b67d8ca815a03d771be1	248.2300195	0.096394048	0.472638728	0.203948686	0.838393598	0.968958192	k__Bacteria	p__Firmicutes	c__Clostridia	o__Clostridiales	f__Lachnospiraceae	g__Roseburia	g__Roseburia	noSig
74980ad3c64b399649ce4067cccec63b	2.602975292	-0.223150382	1.098185259	-0.203199215	0.838979327	0.968958192	k__Bacteria	p__Firmicutes	c__Clostridia	o__Clostridiales	f__Lachnospiraceae	g__Agathobacter	g__Agathobacter	noSig
5c9e2fccd010ac1a8e48c4034728fbde	22.11000094	0.267766047	1.318743131	0.203046401	0.839098765	0.968958192	k__Bacteria	p__Bacteroidetes	c__Bacteroidia	o__Bacteroidales	f__Bacteroidaceae	g__Bacteroides	s__Bacteroides_faecis	noSig
b91bc4e085b3da002a5ba5f2e2efda3f	0.076375496	0.586199805	2.922088643	0.200609864	0.841003645	NA	k__Bacteria	p__Firmicutes	c__Clostridia	o__Clostridiales	f__Christensenellaceae	g__Christensenella	s__Christensenella_minuta	noSig
171cd06616f64651b21d953bfb1b2a1b	0.116096142	0.587187485	2.930163699	0.200394089	0.841172382	NA	k__Bacteria	p__Firmicutes	c__Negativicutes	Unassigned	Unassigned	Unassigned	c__Negativicutes	noSig
023236de78a86eb90c22a40befd7bdbe	0.066770585	0.587187485	2.930163699	0.200394089	0.841172382	NA	k__Bacteria	p__Proteobacteria	c__Gammaproteobacteria	o__Aeromonadales	f__Aeromonadaceae	g__Pseudaeromonas	s__Pseudaeromonas_sharmana	noSig
eb4513fc2fed2ea42d643bc2d8af12c2	0.108509954	0.587187485	2.930163699	0.200394089	0.841172382	NA	k__Bacteria	p__Actinobacteria	c__Actinobacteria	o__Bifidobacteriales	f__Bifidobacteriaceae	g__Alloscardovia	g__Alloscardovia	noSig
77f9073c37664412d301553912a5870d	0.043522443	0.583498996	2.930164794	0.199135215	0.842156975	NA	k__Bacteria	p__Bacteroidetes	c__Bacteroidia	o__Bacteroidales	f__Prevotellaceae	g__Prevotella	s__Prevotella_timonensis	noSig
e5c3f922fe046c68c3c3931ec94312ed	2.431586266	0.461198459	2.335745206	0.197452384	0.84347354	0.968958192	k__Bacteria	p__Firmicutes	c__Negativicutes	o__Veillonellales	f__Veillonellaceae	g__Megasphaera	s__Megasphaera_massiliensis	noSig
7443925ac81c7d7c2628c06d83cd9b3c	13.74947173	-0.152922263	0.776776035	-0.196867895	0.843930918	0.968958192	k__Bacteria	p__Actinobacteria	c__Coriobacteriia	o__Eggerthellales	f__Eggerthellaceae	Unassigned	f__Eggerthellaceae	noSig
f4af55b3c5efa2fcda42c8c733bf6995	1.049287457	-0.396849715	2.017349894	-0.196718336	0.84404796	0.968958192	k__Bacteria	p__Proteobacteria	c__Deltaproteobacteria	o__Desulfovibrionales	f__Desulfovibrionaceae	g__Desulfovibrio	s__Desulfovibrio_simplex	noSig
3df9240b4fb391961e643b88d0a063a2	56.61302549	0.16225041	0.828713989	0.195785775	0.844777845	0.968958192	k__Bacteria	p__Firmicutes	c__Clostridia	o__Clostridiales	f__Lachnospiraceae	g__Coprococcus	s__Coprococcus_comes	noSig
9a1f232df9cee5a351b5125341d828c5	0.086508696	0.570523352	2.930142138	0.194708422	0.845621218	NA	k__Bacteria	p__Actinobacteria	c__Coriobacteriia	o__Coriobacteriales	f__Atopobiaceae	g__Olsenella	s__Olsenella_scatoligenes	noSig
4f74e34423e95f9447678a7e7ec10ee9	18.29475294	-0.150923801	0.775771344	-0.19454676	0.845747786	0.968958192	k__Bacteria	p__Firmicutes	c__Clostridia	o__Clostridiales	f__Lachnospiraceae	g__Frisingicoccus	s__Frisingicoccus_caecimuris	noSig
9c57c768b9800728795d19845eccdf4d	0.079160304	0.561672809	2.93017133	0.191685996	0.847988176	NA	k__Bacteria	p__Actinobacteria	c__Coriobacteriia	o__Coriobacteriales	f__Atopobiaceae	g__Parolsenella	g__Parolsenella	noSig
a7c974f5b01587195e3e7292bcb2cb61	0.122695998	0.561672809	2.93017133	0.191685996	0.847988176	NA	k__Bacteria	p__Campilobacterota	c__Campylobacteria	o__Campylobacterales	f__Arcobacteraceae	g__Aliarcobacter	g__Aliarcobacter	noSig
0a85da86ede3e7b0186f2916cf450ab8	0.074281478	0.561672809	2.93017133	0.191685996	0.847988176	NA	k__Bacteria	p__Synergistetes	c__Synergistia	o__Synergistales	f__Synergistaceae	g__Cloacibacillus	g__Cloacibacillus	noSig
e75a98d9181ff15c4c7d08a693adbaa9	0.158350381	0.388796665	2.064532965	0.188321849	0.850624359	NA	k__Bacteria	p__Firmicutes	c__Clostridia	o__Clostridiales	f__Peptoniphilaceae	g__Parvimonas	s__Parvimonas_micra	noSig
af7b314c4cec605dac2b567553ad8f13	0.033361273	0.550264866	2.930174785	0.187792506	0.851039311	NA	k__Bacteria	p__Bacteroidetes	c__Bacteroidia	o__Bacteroidales	f__Prevotellaceae	g__Prevotella	s__Prevotella_salivae	noSig
86fbcf8c276947d5ac300bab5658b318	0.042526388	0.54352313	2.93017684	0.185491579	0.852843484	NA	k__Bacteria	p__Firmicutes	c__Negativicutes	o__Selenomonadales	f__Selenomonadaceae	g__Selenomonas	s__Selenomonas_artemidis	noSig
64c7cf31f220645ec5329cf61aec9408	166.247339	0.144489421	0.782184188	0.184725572	0.853444288	0.968958192	k__Bacteria	p__Bacteroidetes	c__Bacteroidia	o__Bacteroidales	f__Bacteroidaceae	g__Bacteroides	s__Bacteroides_cellulosilyticus	noSig
62e5084023f476ce061631754224cf78	9.444139362	0.339153896	1.842833657	0.184039343	0.853982591	0.968958192	k__Bacteria	p__Firmicutes	c__Clostridia	o__Clostridiales	f__Lachnospiraceae	g__Coprococcus	s__Coprococcus_eutactus	noSig
5a02bd1138d0619f128d85863c1fae2c	0.032125671	0.539252458	2.930178098	0.184034021	0.853986766	NA	k__Bacteria	p__Fusobacteria	c__Fusobacteriia	o__Fusobacteriales	f__Leptotrichiaceae	g__Leptotrichia	s__Leptotrichia_hongkongensis	noSig
f31d3db4baf18f7453696dd1d3d56111	7.294818646	0.105946273	0.578012577	0.183294061	0.854567294	0.968958192	k__Bacteria	p__Firmicutes	c__Erysipelotrichia	o__Erysipelotrichales	f__Erysipelotrichaceae	g__Holdemania	s__Holdemania_filiformis	noSig
bc612279d1cce3ba74f32d7b671f5e3b	0.033706284	0.536198766	2.930178938	0.182991816	0.85480444	NA	k__Bacteria	p__Firmicutes	c__Bacilli	o__Lactobacillales	f__Lactobacillaceae	g__Lactobacillus	s__Lactobacillus_iners	noSig
0f2e786c36d53920d3ce8a8ffff505b3	0.048224727	0.529218605	2.930180865	0.180609535	0.856674071	NA	k__Bacteria	p__Bacteroidetes	c__Bacteroidia	o__Bacteroidales	f__Porphyromonadaceae	g__Porphyromonas	s__Porphyromonas_somerae	noSig
d73e73a2d98c16c89fd950ba9e382998	0.488045558	0.517912421	2.929746632	0.176777205	0.859683395	NA	k__Bacteria	p__Firmicutes	c__Clostridia	o__Clostridiales	f__Lachnospiraceae	g__Cellulosilyticum	s__Cellulosilyticum_ruminicola	noSig
205d37f47cff76782d1fb0b675c16d95	0.537385351	-0.384635145	2.186594909	-0.175905991	0.860367798	NA	k__Bacteria	p__Firmicutes	c__Clostridia	o__Clostridiales	f__Lachnospiraceae	g__Mediterraneibacter	s__Mediterraneibacter_butyricigenes	noSig
909a0e4e9e143f82701a115e6a15d48e	0.098666525	0.51159885	2.91845158	0.175298043	0.86084545	NA	k__Bacteria	p__Bacteroidetes	c__Bacteroidia	o__Bacteroidales	f__Porphyromonadaceae	g__Porphyromonas	s__Porphyromonas_bennonis	noSig
d769533b4d1bd57c802bae2abfc678b5	0.037921284	0.510959588	2.930185755	0.174377883	0.861568495	NA	k__Bacteria	p__Firmicutes	c__Clostridia	o__Clostridiales	f__Peptococcaceae 1	g__Peptococcus	s__Peptococcus_niger	noSig
63db7ef122da9d7ae880581b7cf91377	0.056374607	0.510959588	2.930185755	0.174377883	0.861568495	NA	k__Bacteria	p__Firmicutes	c__Clostridia	o__Clostridiales	f__Peptostreptococcaceae	g__Paeniclostridium	s__Paeniclostridium_sordellii	noSig
e52d1e017eabc53edb4ece31998631b7	138.2254765	0.089176982	0.519604455	0.171624746	0.863732552	0.971224776	k__Bacteria	p__Bacteroidetes	c__Bacteroidia	o__Bacteroidales	f__Rikenellaceae	g__Alistipes	s__Alistipes_shahii	noSig
8d813f77f4b5ed31fd3d07c43ffd9c25	0.088532118	-0.452600392	2.645046336	-0.171112463	0.864135337	NA	k__Bacteria	p__Firmicutes	c__Negativicutes	o__Veillonellales	f__Veillonellaceae	g__Anaeroglobus	s__Anaeroglobus_geminatus	noSig
32c93feeed234cc66d1f0501d290997d	0.040956092	0.498269381	2.930165151	0.170048224	0.864972211	NA	k__Bacteria	p__Tenericutes	c__Mollicutes	o__Mycoplasmoidales	f__Metamycoplasmataceae	g__Mycoplasmopsis	s__Mycoplasmopsis_spermatophila	noSig
d2dd4420678a22ecbd599611afac78c3	0.060066314	0.494900163	2.930125995	0.168900643	0.865874794	NA	k__Bacteria	p__Bacteroidetes	c__Bacteroidia	o__Bacteroidales	f__Prevotellaceae	g__Prevotella	s__Prevotella_colorans	noSig
6c3aac46704d2f4fa11937e6742d8b2d	53.10643626	0.146527931	0.873727073	0.167704464	0.866815784	0.971224776	k__Bacteria	p__Firmicutes	c__Clostridia	o__Clostridiales	f__Ruminococcaceae	g__Oscillibacter	g__Oscillibacter	noSig
958025eaf74e31146e9b6c0d07bb5d84	0.052473834	-0.489545452	2.930090125	-0.16707522	0.867310864	NA	k__Bacteria	p__Bacteroidetes	c__Bacteroidia	o__Bacteroidales	f__Prevotellaceae	g__Prevotella	s__Prevotella_brunnea	noSig
0a5dd4373c4b0c79fbd24ddd32c0cd78	0.057774075	0.486051761	2.930191386	0.165877138	0.868253639	NA	k__Bacteria	p__Bacteroidetes	c__Bacteroidia	o__Bacteroidales	f__Porphyromonadaceae	g__Parabacteroides	s__Parabacteroides_chinchillae	noSig
ea33f12f7f1c2409d94c8f3a4f359c32	0.066350997	0.486051761	2.930191386	0.165877138	0.868253639	NA	k__Bacteria	p__Firmicutes	c__Negativicutes	o__Selenomonadales	f__Selenomonadaceae	g__Mitsuokella	s__Mitsuokella_multacida	noSig
597bd5933239d073ea2132fb2095ca99	0.126138766	-0.482938244	2.929936243	-0.164828926	0.869078636	NA	k__Bacteria	p__Firmicutes	c__Clostridia	o__Clostridiales	f__Lachnospiraceae	g__Acetitomaculum	s__Acetitomaculum_ruminis	noSig
8ba8730da4a54cf69fe696774c0e375a	0.517263651	0.326843141	2.014829348	0.162218771	0.871133578	NA	k__Bacteria	p__Firmicutes	c__Clostridia	o__Clostridiales	f__Peptoniphilaceae	g__Anaerococcus	s__Anaerococcus_vaginalis	noSig
30e39a6ad9608b6fc24bdeb0f066ea5c	9.112604527	-0.149980414	0.925349224	-0.162079796	0.871243016	0.971224776	k__Bacteria	p__Bacteroidetes	c__Bacteroidia	o__Bacteroidales	f__Bacteroidaceae	g__Bacteroides	s__Bacteroides_nordii	noSig
ad010ac1d067ffcaa0a1b486e1831332	0.088703019	0.461320453	2.930196418	0.1574367	0.874900692	NA	k__Bacteria	p__Firmicutes	c__Bacilli	o__Lactobacillales	f__Streptococcaceae	g__Streptococcus	s__Streptococcus_infantarius	noSig
d46ba7a597a9802dfabfa6b4a3cf03d2	0.026685489	0.461320453	2.930196418	0.1574367	0.874900692	NA	k__Bacteria	p__Actinobacteria	c__Actinobacteria	o__Bifidobacteriales	f__Bifidobacteriaceae	g__Bifidobacterium	s__Bifidobacterium_animalis	noSig
210d2253221942bd6223d98cc7e27a4e	0.082189817	0.461320054	2.930196418	0.157436563	0.874900799	NA	k__Bacteria	p__Campilobacterota	c__Campylobacteria	o__Campylobacterales	f__Campylobacteraceae	g__Campylobacter	s__Campylobacter_curvus	noSig
3f23a115a0e17112e45591baef6934c5	0.089417077	0.461320054	2.930196418	0.157436563	0.874900799	NA	k__Bacteria	p__Firmicutes	c__Negativicutes	o__Veillonellales	f__Veillonellaceae	Unassigned	f__Veillonellaceae	noSig
d98f6a5e6c99d6eb6f2322f8576d715f	0.087699556	0.461320054	2.930196418	0.157436563	0.874900799	NA	k__Bacteria	p__Firmicutes	c__Bacilli	o__Lactobacillales	f__Streptococcaceae	g__Streptococcus	s__Streptococcus_downei	noSig
9959f29077d6ea9a05d41cf8a65f849e	1.6570647	0.118133635	0.757815278	0.155887112	0.876122004	0.971224776	k__Bacteria	p__Firmicutes	c__Bacilli	o__Bacillales	f__Bacillales_Incertae Sedis XI	g__Gemella	g__Gemella	noSig
ebe0754ac71e8b34d25a8c2c5425afef	0.180942695	0.45345924	2.930049676	0.154761622	0.877009248	NA	k__Bacteria	p__Firmicutes	c__Negativicutes	o__Selenomonadales	f__Selenomonadaceae	g__Mitsuokella	g__Mitsuokella	noSig
ce9b19e7f637d832887c0bbd49dac068	0.022027119	0.444749453	2.930199632	0.151781281	0.879359447	NA	k__Bacteria	p__Firmicutes	c__Clostridia	o__Clostridiales	f__Lachnospiraceae	g__Shuttleworthia	s__Shuttleworthia_satelles	noSig
71a7b5923a6189f0cee4e588dbafc4f9	403.0050858	-0.097581022	0.649874475	-0.150153646	0.880643397	0.971224776	k__Bacteria	p__Bacteroidetes	c__Bacteroidia	o__Bacteroidales	f__Barnesiellaceae	g__Barnesiella	s__Barnesiella_intestinihominis	noSig
2dc04537ee49e21a909679e0055af43f	1.147159518	-0.379769139	2.544955705	-0.149224263	0.881376675	0.971224776	k__Bacteria	p__Actinobacteria	c__Actinobacteria	o__Bifidobacteriales	f__Bifidobacteriaceae	g__Bifidobacterium	s__Bifidobacterium_adolescentis	noSig
0ab24b689eb4cb859b7e70c3c905fc8a	0.024075917	0.436671046	2.930201212	0.149024253	0.881534496	NA	k__Bacteria	p__Synergistetes	c__Synergistia	o__Synergistales	f__Synergistaceae	g__Jonquetella	s__Jonquetella_anthropi	noSig
dfeafec55930c7da663ac0636251cf00	0.063642267	0.436671046	2.930201212	0.149024253	0.881534496	NA	k__Bacteria	p__Bacteroidetes	c__Bacteroidia	o__Bacteroidales	f__Barnesiellaceae	g__Barnesiella	s__Barnesiella_viscericola	noSig
58b12d67b16b2e0013f4a5c3f8efb227	0.052766859	0.436670671	2.930201212	0.149024125	0.881534597	NA	k__Bacteria	p__Tenericutes	c__Mollicutes	o__Anaeroplasmatales	f__Anaeroplasmataceae	g__Asteroleplasma	s__Asteroleplasma_anaerobium	noSig
37918bbe6e405f5c626a14a9e1f6d21e	0.039573606	0.436670671	2.930201212	0.149024125	0.881534597	NA	k__Bacteria	p__Bacteroidetes	c__Bacteroidia	o__Bacteroidales	f__Muribaculaceae	g__Duncaniella	s__Duncaniella_muris	noSig
a16c236edd2e9f90cd31a9e1390e23a7	0.021196198	0.436184997	2.930201307	0.148858372	0.881665389	NA	k__Bacteria	p__Proteobacteria	c__Gammaproteobacteria	o__Enterobacterales	f__Yersiniaceae	Unassigned	f__Yersiniaceae	noSig
2ea7b069709db43068da3a4c4df70b9d	0.021005246	0.43476373	2.930201586	0.148373317	0.882048157	NA	k__Bacteria	p__Firmicutes	c__Bacilli	o__Lactobacillales	f__Aerococcaceae	g__Abiotrophia	s__Abiotrophia_defectiva	noSig
dac358ea27a27e6f4835ed05d80d6c47	1.932158166	-0.167897743	1.141596505	-0.147072755	0.883074594	0.971224776	k__Bacteria	p__Firmicutes	c__Clostridia	o__Clostridiales	f__Lachnospiraceae	g__Kineothrix	s__Kineothrix_alysoides	noSig
d7471cb494e1fa018aa13423b4816b5f	246.9949425	0.073310158	0.507074943	0.144574602	0.885046751	0.971224776	k__Bacteria	p__Firmicutes	c__Clostridia	o__Clostridiales	f__Lachnospiraceae	g__Ruminococcus2	s__Ruminococcus2_	noSig
fb7346948977e5900d4cceb77112a9fa	0.116919809	0.37818517	2.641818271	0.143153363	0.886169061	NA	k__Bacteria	p__Firmicutes	c__Clostridia	o__Clostridiales	f__	g__Natranaerovirga	s__Natranaerovirga_pectinivora	noSig
c00fa22c2988cff81138d8eb9ce1e1fd	1.866803871	-0.258205018	1.81570753	-0.142206283	0.886917069	0.971224776	k__Bacteria	p__Actinobacteria	c__Coriobacteriia	o__Coriobacteriales	f__Coriobacteriaceae	g__Collinsella	g__Collinsella	noSig
c3c9d0ee3a13b449f60f87296fd5d850	0.038124544	0.412021839	2.930206087	0.140611898	0.888176549	NA	k__Bacteria	p__Firmicutes	c__Clostridia	o__Clostridiales	f__Syntrophomonadaceae	g__Syntrophomonas	s__Syntrophomonas_zehnderi	noSig
dc30c1e31da0c1b922ce8ffaaf808a96	0.311322288	-0.33674646	2.40918026	-0.139776365	0.888836688	NA	k__Bacteria	p__Firmicutes	c__Erysipelotrichia	o__Erysipelotrichales	f__Erysipelotrichaceae	g__Faecalicoccus	s__Faecalicoccus_pleomorphus	noSig
0b57dfa94b0b0fd348afaf83a0018001	0.08932311	0.409391446	2.930166842	0.139716087	0.888884315	NA	k__Bacteria	p__Synergistetes	c__Synergistia	o__Synergistales	f__Synergistaceae	g__Dethiosulfovibrio	g__Dethiosulfovibrio	noSig
c506eca95c6af35ffc61719ad27eed6f	0.174670075	0.358317549	2.564757905	0.139708137	0.888890597	NA	k__Bacteria	p__Proteobacteria	c__Gammaproteobacteria	o__Pseudomonadales	f__Moraxellaceae	g__Acinetobacter	g__Acinetobacter	noSig
1f706583fc136962c0476c99fa168594	0.256464073	0.25218289	1.838183186	0.137191381	0.890879524	NA	k__Bacteria	p__Bacteroidetes	c__Bacteroidia	o__Bacteroidales	f__Porphyromonadaceae	g__Porphyromonas	s__Porphyromonas_endodontalis	noSig
6710844fdf57ea5226eb0aef0fcce3ab	0.029440357	0.395779531	2.930209344	0.135068688	0.892557567	NA	k__Bacteria	p__Actinobacteria	c__Actinobacteria	o__Actinomycetales	f__Actinomycetaceae	g__Schaalia	s__Schaalia_radingae	noSig
0f1e4631ff18afdaeb6db1fecb2db239	0.137757535	0.392720979	2.929861662	0.134040793	0.893370318	NA	k__Bacteria	p__Firmicutes	c__Clostridia	o__Clostridiales	f__Peptostreptococcaceae	g__Peptostreptococcus	s__Peptostreptococcus_stomatis	noSig
12d006b2da2c0f6ebc1ae5681f3b8aaf	1.863414109	0.171481114	1.284651655	0.133484524	0.893810203	0.97177736	k__Bacteria	p__Firmicutes	c__Clostridia	o__Clostridiales	f__Ruminococcaceae	g__Sporobacter	s__Sporobacter_termitidis	noSig
0dd672bf1af7d87bba945d6c3debcb7f	0.016062835	0.383890625	2.930211752	0.131011223	0.895766429	NA	k__Bacteria	p__Proteobacteria	c__Alphaproteobacteria	o__Rhizobiales	f__Rhizobiaceae	g__Agrobacterium	g__Agrobacterium	noSig
f4a6e144e1880091f9bb2e4a4ef7b22d	0.040415944	0.383376141	2.930211856	0.130835639	0.895905329	NA	k__Bacteria	p__Bacteroidetes	c__Bacteroidia	o__Bacteroidales	f__Prevotellaceae	Unassigned	f__Prevotellaceae	noSig
b86ca3b6db5c8a121a2fd8ab700430d5	0.105795146	0.31378291	2.3998784	0.130749504	0.89597347	NA	k__Bacteria	p__Firmicutes	c__Clostridia	o__Clostridiales	f__Ruminococcaceae	g__Petroclostridium	s__Petroclostridium_xylanilyticum	noSig
58545b70ba2b12dd69879185092f274e	81.32412179	-0.118189971	0.906397814	-0.130395252	0.896253723	0.97177736	k__Bacteria	p__Firmicutes	c__Clostridia	o__Clostridiales	f__Lachnospiraceae	g__Roseburia	s__Roseburia_intestinalis	noSig
34bdbe7b2b68d30a4e2ce008324ce6b4	0.015625938	0.378694177	2.93021281	0.129237773	0.897169508	NA	k__Bacteria	p__Firmicutes	c__Clostridia	o__Clostridiales	f__Peptostreptococcaceae	g__Peptacetobacter	s__Peptacetobacter_hiranonis	noSig
69650ea1203b90ce39676362dc03a8df	0.08352449	0.371395194	2.930153218	0.126749411	0.899138737	NA	k__Bacteria	p__Firmicutes	c__Clostridia	o__Clostridiales	f__Ruminococcaceae	g__Ruminiclostridium	g__Ruminiclostridium	noSig
327af8d8aafc65c3ae6802fc11ed3769	4.358029618	0.207416899	1.660450101	0.124916069	0.900589997	0.97177736	k__Bacteria	p__Firmicutes	c__Erysipelotrichia	o__Erysipelotrichales	f__Erysipelotrichaceae	g__Catenibacterium	s__Catenibacterium_mitsuokai	noSig
8e560053154aab44a852e5cd0e0c8729	0.025263131	0.362739614	2.930216025	0.123792789	0.901479341	NA	k__Bacteria	p__Firmicutes	c__Bacilli	o__Lactobacillales	f__Lactobacillaceae	g__Leuconostoc	s__Leuconostoc_gelidum	noSig
f2efb213108e0dc70eaffa4a7d34174b	0.019289288	0.362739614	2.930216025	0.123792789	0.901479341	NA	k__Bacteria	p__Firmicutes	c__Bacilli	o__Lactobacillales	f__Carnobacteriaceae	Unassigned	f__Carnobacteriaceae	noSig
8b7686eab760fb3b5e9945e60fa0c2d0	0.3233316	0.300807939	2.435885174	0.123490197	0.901718937	NA	k__Bacteria	p__Firmicutes	c__Clostridia	o__Clostridiales	f__Catabacteriaceae	g__Catabacter	s__Catabacter_hongkongensis	noSig
11a3f9c06bda4e14b848dd6e62f737e1	0.766948622	-0.285916224	2.325693571	-0.122938046	0.902156158	NA	k__Bacteria	p__Proteobacteria	Unassigned	Unassigned	Unassigned	Unassigned	Unassigned	noSig
16e48cd66939870d148d159251f1eb4a	0.013672696	0.357597866	2.930216925	0.122038018	0.902868909	NA	k__Bacteria	p__Firmicutes	c__Negativicutes	o__Selenomonadales	f__Selenomonadaceae	Unassigned	f__Selenomonadaceae	noSig
97e62ccfd817fb3b377d979f2d26d101	0.01359163	0.357196057	2.930216995	0.121900889	0.902977512	NA	k__Bacteria	p__Firmicutes	c__Negativicutes	o__Selenomonadales	f__Selenomonadaceae	g__Selenomonas	s__Selenomonas_infelix	noSig
cf0b2cea6a53de515d2df110e4a8f3b0	0.01359163	0.357196057	2.930216995	0.121900889	0.902977512	NA	k__Bacteria	p__Bacteroidetes	c__Bacteroidia	o__Bacteroidales	f__Prevotellaceae	g__Prevotella	s__Prevotella_pallens	noSig
654447549b061e8ee1808b87ab7036c7	0.028018361	0.346340173	2.930200363	0.118196755	0.905911761	NA	k__Bacteria	p__Fusobacteria	c__Fusobacteriia	o__Fusobacteriales	f__Leptotrichiaceae	g__Leptotrichia	g__Leptotrichia	noSig
f79d5de17d8e4a525cca87f0293a1c1a	0.012356027	0.343566894	2.930219397	0.117249546	0.906662306	NA	k__Bacteria	p__Firmicutes	c__Bacilli	o__Lactobacillales	f__Lactobacillaceae	g__Leuconostoc	s__Leuconostoc_holzapfelii	noSig
c15f9a73e688a286ef54d4fb75c0d575	4.050912307	0.123154681	1.058347546	0.116365065	0.907363222	0.97177736	k__Bacteria	p__Firmicutes	c__Negativicutes	o__Veillonellales	f__Veillonellaceae	g__Allisonella	s__Allisonella_histaminiformans	noSig
2820020f99e954b5dfa4d3d0b7662d96	0.01492918	0.338297919	2.930220331	0.115451359	0.908087372	NA	k__Bacteria	p__Proteobacteria	c__Gammaproteobacteria	o__Vibrionales	f__Vibrionaceae	g__Vibrio	s__Vibrio_splendidus	noSig
88e1f76feb4977c58d16ab77b310c9b6	0.017108348	0.338297919	2.930220331	0.115451359	0.908087372	NA	k__Bacteria	p__Verrucomicrobia	c__Opitutae	o__Puniceicoccales	f__Puniceicoccaceae	g__Coraliomargarita	g__Coraliomargarita	noSig
dcaa6dfc81d90112b1e4a59a7b69cc0e	0.019294161	0.338297919	2.930220331	0.115451359	0.908087372	NA	k__Bacteria	p__Firmicutes	c__Bacilli	o__Lactobacillales	f__Lactobacillaceae	g__Limosilactobacillus	s__Limosilactobacillus_gastricus	noSig
c0cd0b5eb8f20fa07713c68dc20c333f	0.01444555	0.338297919	2.930220331	0.115451359	0.908087372	NA	k__Bacteria	p__Fusobacteria	c__Fusobacteriia	o__Fusobacteriales	f__Fusobacteriaceae	g__Fusobacterium	s__Fusobacterium_necrophorum	noSig
e77eed1630e5a6e9234e07ada2462153	1.163062844	0.331612281	2.923181313	0.113442255	0.909679941	0.97177736	k__Bacteria	p__Firmicutes	c__Negativicutes	o__Acidaminococcales	f__Acidaminococcaceae	Unassigned	f__Acidaminococcaceae	noSig
67997c73440cf7ef54ea390de9753019	22.26857532	0.065040284	0.581442096	0.111860295	0.910934179	0.97177736	k__Bacteria	p__Actinobacteria	c__Coriobacteriia	o__Eggerthellales	f__Eggerthellaceae	g__Eggerthella	s__Eggerthella_lenta	noSig
f0bfd4800a8d99a27b33a49c5d265513	4.539631262	0.190218799	1.712724725	0.111062097	0.911567105	0.97177736	k__Bacteria	p__Firmicutes	c__Clostridia	o__Clostridiales	f__Lachnospiraceae	g__Blautia	s__Blautia_glucerasea	noSig
b507e3efb6613e4c8bdf18decf9ead78	0.010598099	0.323448025	2.930222983	0.110383417	0.912105304	NA	k__Bacteria	p__Actinobacteria	c__Actinobacteria	o__Bifidobacteriales	f__Bifidobacteriaceae	g__Bifidobacterium	s__Bifidobacterium_scardovii	noSig
ce46a885ceb832623d87b87ea3eda1b8	0.252505771	0.290999639	2.636790552	0.110361302	0.912122842	NA	k__Bacteria	p__Firmicutes	c__Clostridia	o__Clostridiales	f__Ruminococcaceae	g__Agathobaculum	g__Agathobaculum	noSig
dcec654f3be863b487e87d3acf74c86f	0.046140577	0.320681963	2.930167644	0.109441507	0.912852314	NA	k__Bacteria	p__Firmicutes	c__Clostridia	o__Clostridiales	f__Lachnospiraceae	g__Oribacterium	s__Oribacterium_sinus	noSig
2c1365318120345fe543aabcb202a711	0.009884822	0.315552434	2.930224404	0.107688829	0.914242531	NA	k__Bacteria	p__Proteobacteria	c__Alphaproteobacteria	o__Caulobacterales	f__Caulobacteraceae	g__Brevundimonas	s__Brevundimonas_diminuta	noSig
55fe4193d4a9f111b1babd895a0fa3b7	0.035738916	0.314638265	2.930197373	0.10737784	0.914489234	NA	k__Bacteria	p__Firmicutes	c__Clostridia	o__Clostridiales	f__Lachnospiraceae	g__Lachnoanaerobaculum	s__Lachnoanaerobaculum_orale	noSig
590e4c18ebd8a702e8fbfc38cd959e7a	0.025809326	0.313856427	2.930224711	0.10711002	0.914701698	NA	k__Bacteria	p__Actinobacteria	c__Actinobacteria	o__Mycobacteriales	f__Corynebacteriaceae	g__Corynebacterium	s__Corynebacterium_amycolatum	noSig
c0acdfd0a7fedb25ef4114deb9313858	0.011158011	0.313856427	2.930224711	0.10711002	0.914701698	NA	k__Bacteria	p__Proteobacteria	c__Betaproteobacteria	Unassigned	Unassigned	Unassigned	c__Betaproteobacteria	noSig
65e38bddb591c8f698e0d7ac799e67ed	0.041142139	0.313856427	2.930224711	0.10711002	0.914701698	NA	k__Bacteria	p__Firmicutes	c__Clostridia	o__Clostridiales	f__Lachnospiraceae	g__Extibacter	s__Extibacter_muris	noSig
7e682e21f6c10cec177ad89cd34ce049	14.31541412	-0.108233186	1.019521706	-0.106160747	0.915454814	0.97177736	k__Bacteria	p__Bacteroidetes	c__Bacteroidia	o__Bacteroidales	f__Rikenellaceae	g__Alistipes	s__Alistipes_senegalensis	noSig
10aa8cd0a50b707f41db32b26e59530c	4.639686881	-0.144472509	1.424708986	-0.101404926	0.919229026	0.97177736	k__Bacteria	p__Firmicutes	c__Clostridia	o__Clostridiales	f__Peptostreptococcaceae	g__Terrisporobacter	s__Terrisporobacter_petrolearius	noSig
8eb9d1394835381493823ba2a1225177	0.724705158	0.196797894	1.966669352	0.100066589	0.92029146	NA	k__Bacteria	p__Firmicutes	c__Bacilli	o__Lactobacillales	f__Lactobacillaceae	g__Lactiplantibacillus	g__Lactiplantibacillus	noSig
225cc96d4d4d61771f01e79ae0907f7a	0.039302459	0.289612919	2.930228379	0.098836296	0.92126825	NA	k__Bacteria	p__Bacteroidetes	c__Bacteroidia	o__Bacteroidales	f__Prevotellaceae	g__Prevotella	s__Prevotella_buccae	noSig
5aa268b0182e3d11e528db515f69d68f	0.020089418	0.289612919	2.930228379	0.098836296	0.92126825	NA	k__Bacteria	p__Proteobacteria	c__Betaproteobacteria	o__Burkholderiales	f__Sutterellaceae	g__Sutterella	s__Sutterella_stercoricanis	noSig
b72f3de1bba26b9863984f0e862c6266	0.020030961	0.289612919	2.930228379	0.098836296	0.92126825	NA	k__Bacteria	p__Actinobacteria	c__Coriobacteriia	o__Eggerthellales	f__Eggerthellaceae	g__Paraeggerthella	s__Paraeggerthella_hongkongensis	noSig
c21061275be66ce0599e18cf18c17909	0.023565275	0.289612919	2.930228379	0.098836296	0.92126825	NA	k__Bacteria	p__Proteobacteria	c__Deltaproteobacteria	Unassigned	Unassigned	Unassigned	c__Deltaproteobacteria	noSig
c8b8aaaa1d7d164e3807bda2267d95ff	0.016944242	0.289612919	2.930228379	0.098836296	0.92126825	NA	k__Bacteria	p__Spirochaetes	c__Spirochaetia	o__Spirochaetales	f__Brachyspiraceae	g__Brachyspira	g__Brachyspira	noSig
fa3882d5a6c230fd925c6c024adc3417	0.019621728	0.289612919	2.930228379	0.098836296	0.92126825	NA	k__Bacteria	p__Actinobacteria	c__Actinobacteria	o__Micrococcales	Unassigned	Unassigned	o__Micrococcales	noSig
4adbc5baa3497331599cb1669baec241	16.27127504	0.049049506	0.500100315	0.098079334	0.921869298	0.97177736	k__Bacteria	p__Firmicutes	c__Erysipelotrichia	o__Erysipelotrichales	f__Erysipelotrichaceae	Unassigned	f__Erysipelotrichaceae	noSig
1e8133bda681e8742895a9978e8d0578	0.869917986	-0.118724057	1.228122194	-0.096671209	0.922987505	NA	k__Bacteria	p__Firmicutes	c__Clostridia	o__Clostridiales	f__Peptoniphilaceae	g__Finegoldia	s__Finegoldia_magna	noSig
6fba77fc31bfcd8799e05ce62cf211cc	0.041684628	-0.266520025	2.930160314	-0.090957489	0.92752637	NA	k__Bacteria	p__Firmicutes	c__Bacilli	o__Lactobacillales	f__Lactobacillaceae	g__Lentilactobacillus	g__Lentilactobacillus	noSig
4a8078d1bf9ff5b081762124e140e56d	1113.144226	-0.067578797	0.745132409	-0.090693675	0.927735996	0.97177736	k__Bacteria	p__Bacteroidetes	c__Bacteroidia	o__Bacteroidales	f__Bacteroidaceae	g__Phocaeicola	s__Phocaeicola_dorei	noSig
53d088ef988ec46a7b157472f828dc5a	0.027245222	0.265375153	2.930232086	0.090564551	0.9278386	NA	k__Bacteria	p__Proteobacteria	c__Gammaproteobacteria	o__Enterobacterales	f__Hafniaceae	Unassigned	f__Hafniaceae	noSig
68f9ed9c48a17fb9cd3de7a072eacbd9	0.006861122	0.265375153	2.930232086	0.090564551	0.9278386	NA	k__Bacteria	p__Proteobacteria	c__Betaproteobacteria	o__Neisseriales	f__Neisseriaceae	g__Neisseria	g__Neisseria	noSig
a1d0850da043c6cb41d63e8d9ca503da	0.023799003	0.265375153	2.930232086	0.090564551	0.9278386	NA	k__Bacteria	p__Actinobacteria	c__Coriobacteriia	o__Coriobacteriales	f__Coriobacteriaceae	g__Collinsella	s__Collinsella_phocaeensis	noSig
f0f1d368c926bbeaf3aa72e862b26ab6	0.048809648	0.265375153	2.930232086	0.090564551	0.9278386	NA	k__Bacteria	p__Proteobacteria	c__Gammaproteobacteria	o__Enterobacterales	f__Yersiniaceae	g__Serratia	g__Serratia	noSig
302711d6e94c41aff68360177c82d497	94.03468296	-0.063780891	0.704981949	-0.090471665	0.927912409	0.97177736	k__Bacteria	p__Proteobacteria	c__Betaproteobacteria	o__Burkholderiales	f__Sutterellaceae	g__Parasutterella	s__Parasutterella_excrementihominis	noSig
927b5bc0c42de188f2799c44baefc0ac	0.043956547	-0.257227562	2.9301754	-0.087785722	0.930046986	NA	k__Bacteria	p__Proteobacteria	c__Betaproteobacteria	o__Burkholderiales	f__Comamonadaceae	g__Comamonas	s__Comamonas_kerstersii	noSig
be54c45c23bbc124de6d47ffee0b32de	0.053791954	-0.257227562	2.9301754	-0.087785722	0.930046986	NA	k__Bacteria	p__Fusobacteria	c__Fusobacteriia	o__Fusobacteriales	f__Fusobacteriaceae	g__Fusobacterium	s__Fusobacterium_periodonticum	noSig
4e4630fdfdfe72d2ad905b41ac06fc2e	0.004942411	0.256642462	2.930233436	0.087584306	0.930207076	NA	k__Bacteria	p__Bacteroidetes	c__Bacteroidia	o__Bacteroidales	f__Prevotellaceae	g__Prevotella	s__Prevotella_nanceiensis	noSig
12790306c17171035d40a861a8e7d04d	0.291279697	-0.165885873	1.9099109	-0.086855294	0.930786535	NA	k__Bacteria	p__Bacteroidetes	c__Bacteroidia	o__Bacteroidales	f__Prevotellaceae	g__Prevotella	s__Prevotella_disiens	noSig
c5c1692d9c9be15ca495842858aa8a0d	0.095108047	0.248469242	2.930078531	0.084799516	0.932420778	NA	k__Bacteria	p__Firmicutes	c__Clostridia	o__Clostridiales	f__Lachnospiraceae	g__Faecalicatena	s__Faecalicatena_orotica	noSig
2e36e87d825325f1c7e8903d2a3e9692	0.005370361	0.241137538	2.930235854	0.082292877	0.934413819	NA	k__Bacteria	p__Bacteroidetes	c__Bacteroidia	o__Bacteroidales	f__Barnesiellaceae	Unassigned	f__Barnesiellaceae	noSig
351ad5adfcb4dd5984189205cd694784	0.007218038	0.241137538	2.930235854	0.082292877	0.934413819	NA	k__Bacteria	p__Bacteroidetes	c__Bacteroidia	o__Bacteroidales	f__Porphyromonadaceae	g__Porphyromonas	s__Porphyromonas_pasteri	noSig
6738425d87d93a3d7e9f3edd65998564	0.037617658	0.241137538	2.930235854	0.082292877	0.934413819	NA	k__Bacteria	p__Proteobacteria	c__Deltaproteobacteria	o__Desulfovibrionales	f__Desulfovibrionaceae	g__Desulfovibrio	s__Desulfovibrio_vulgaris	noSig
72b5f9540535bf6759ca9b22a92c9510	0.03155119	0.241137538	2.930235854	0.082292877	0.934413819	NA	k__Bacteria	p__Bacteroidetes	c__Bacteroidia	o__Bacteroidales	f__Bacteroidaceae	g__Bacteroides	s__Bacteroides_caecigallinarum	noSig
894a9485adcd8f769d3e687c46c517de	0.005130434	0.241137538	2.930235854	0.082292877	0.934413819	NA	k__Bacteria	p__Firmicutes	c__Clostridia	o__Clostridiales	f__Clostridiaceae 1	Unassigned	f__Clostridiaceae 1	noSig
e85cf45f89fb22445fdd17ae53e99b92	0.01965123	0.241137538	2.930235854	0.082292877	0.934413819	NA	k__Bacteria	p__Proteobacteria	c__Gammaproteobacteria	o__Pasteurellales	f__Pasteurellaceae	g__Haemophilus	s__Haemophilus_haemolyticus	noSig
ede429ff97931ccbbf16d674d75650de	0.008625941	0.241137538	2.930235854	0.082292877	0.934413819	NA	k__Bacteria	p__Proteobacteria	c__Betaproteobacteria	o__Neisseriales	f__Neisseriaceae	g__Neisseria	s__Neisseria_mucosa	noSig
efa2996852543c5634bc39929b0d615f	0.015866002	0.241137538	2.930235854	0.082292877	0.934413819	NA	k__Bacteria	p__Actinobacteria	c__Coriobacteriia	o__Coriobacteriales	f__Coriobacteriaceae	g__Enorma	s__Enorma_massiliensis	noSig
eba427060cce1d5793d8f5bea2aa4287	0.003180897	0.234402223	2.930236913	0.079994291	0.936241797	NA	k__Bacteria	p__Campilobacterota	c__Campylobacteria	o__Campylobacterales	f__Helicobacteraceae	g__Helicobacter	g__Helicobacter	noSig
673fca32a52a5c91e27c0a77506ec475	0.002471205	0.22535309	2.930238343	0.076906062	0.938698275	NA	k__Bacteria	p__Bacteroidetes	c__Bacteroidia	o__Bacteroidales	f__Porphyromonadaceae	g__Tannerella	s__Tannerella_forsythia	noSig
acf32891c2875275cf875ae31c67eef4	0.002471205	0.22535309	2.930238343	0.076906062	0.938698275	NA	k__Bacteria	p__Proteobacteria	c__Gammaproteobacteria	o__Enterobacterales	f__Morganellaceae	Unassigned	f__Morganellaceae	noSig
f98ee2fcf93b26a4659b748a24207076	0.040077758	-0.223932842	2.930185603	-0.07642275	0.939082771	NA	k__Bacteria	p__Firmicutes	c__Negativicutes	o__Selenomonadales	f__Selenomonadaceae	g__Propionispira	g__Propionispira	noSig
d4df882d50b6447b821f40424c5c5416	0.303334002	-0.222974883	2.929167794	-0.076122263	0.939321828	NA	k__Bacteria	p__Firmicutes	c__Clostridia	o__Clostridiales	f__Lachnospiraceae	g__Hungatella	s__Hungatella_effluvii	noSig
c497bb7e9ebb2d5b0373bf611594fc3b	0.244753344	-0.193450487	2.557321429	-0.075645746	0.939700941	NA	k__Bacteria	p__Actinobacteria	c__Actinobacteria	o__Actinomycetales	f__Actinomycetaceae	g__Schaalia	s__Schaalia_turicensis	noSig
60842f7a201aca9937f263df4b69ef39	0.064795773	-0.208752793	2.930167672	-0.07124261	0.94320467	NA	k__Bacteria	p__Fusobacteria	c__Fusobacteriia	o__Fusobacteriales	f__Leptotrichiaceae	g__Sneathia	s__Sneathia_sanguinegens	noSig
1d5a9bea7a29f0fdc3710f66b64b85bc	19.85842382	-0.044535807	0.641684436	-0.06940453	0.944667623	0.979030868	k__Bacteria	p__Firmicutes	c__Clostridia	o__Clostridiales	f__Ruminococcaceae	g__Agathobaculum	s__Agathobaculum_butyriciproducens	noSig
e4650cf4f8d2b9a41f4c447a0df419e9	19.59808909	0.127281703	1.843286195	0.069051514	0.944948615	0.979030868	k__Bacteria	p__Proteobacteria	c__Deltaproteobacteria	o__Desulfovibrionales	f__Desulfovibrionaceae	g__Desulfovibrio	s__Desulfovibrio_piger	noSig
4904fb93cb20e86cd71b1c4633ee2eec	0.070097136	-0.202314366	2.930085395	-0.069047259	0.944952002	NA	k__Bacteria	p__Verrucomicrobia	c__Opitutae	o__Puniceicoccales	f__Puniceicoccaceae	g__Cerasicoccus	g__Cerasicoccus	noSig
bb194ca4222859b26dcde945baf01f92	0.01845392	0.201971713	2.930225907	0.068927011	0.945047718	NA	k__Bacteria	p__Bacteroidetes	c__Bacteroidia	o__Bacteroidales	f__Bacteroidaceae	g__Bacteroides	s__Bacteroides_faecichinchillae	noSig
23c3b4bb45434eaf1d9076f06dbf1b91	0.04591201	0.197094885	2.930192933	0.06726345	0.946371974	NA	k__Bacteria	p__Actinobacteria	c__Actinobacteria	o__Actinomycetales	f__Actinomycetaceae	g__Mobiluncus	s__Mobiluncus_curtisii	noSig
bf70d4370c5ccac2dc76249fa8602833	88.4610976	-0.042157572	0.641699442	-0.065696757	0.947619255	0.979030868	k__Bacteria	p__Bacteroidetes	c__Bacteroidia	o__Bacteroidales	f__Rikenellaceae	g__Alistipes	s__Alistipes_finegoldii	noSig
03ee54a9bcb6e471df23a1d385dbafaf	0.044309335	-0.191268608	2.930192667	-0.065275096	0.94795497	NA	k__Bacteria	p__Proteobacteria	c__Betaproteobacteria	o__Burkholderiales	f__Sutterellaceae	Unassigned	f__Sutterellaceae	noSig
39f5855d4c1d3b54f3fd3914f73e4dbf	0.035816329	-0.191268608	2.930192667	-0.065275096	0.94795497	NA	k__Bacteria	p__Campilobacterota	c__Campylobacteria	o__Campylobacterales	f__Campylobacteraceae	g__Campylobacter	g__Campylobacter	noSig
7f50e30eaedc656093eb7756201a20d9	0.053142227	-0.191268608	2.930192667	-0.065275096	0.94795497	NA	k__Bacteria	p__Firmicutes	c__Negativicutes	o__Veillonellales	f__Veillonellaceae	g__Megasphaera	s__Megasphaera_hexanoica	noSig
04715fd0e1349b0295b287f283b5dd17	0.087346856	0.189692534	2.930183407	0.064737427	0.948383063	NA	k__Bacteria	p__Actinobacteria	c__Coriobacteriia	o__Eggerthellales	f__Eggerthellaceae	g__Rubneribacter	s__Rubneribacter_badeniensis	noSig
6e5ca70cb23a39678b2494fd2ef09913	8.409475225	-0.143443628	2.218060421	-0.064670749	0.948436153	0.979030868	k__Bacteria	p__Bacteroidetes	c__Bacteroidia	o__Bacteroidales	f__Bacteroidaceae	g__Phocaeicola	s__Phocaeicola_coprophilus	noSig
ada1c26ed6b4b6894b60ae750a3f1d5c	0.012136494	0.177734097	2.930229676	0.060655347	0.951633694	NA	k__Bacteria	p__Firmicutes	c__Bacilli	o__Lactobacillales	f__Lactobacillaceae	g__Leuconostoc	s__Leuconostoc_mesenteroides	noSig
efa4fd780453cf7ce9fde4e34d029e87	1.504706319	0.137295441	2.285851202	0.060063158	0.952105333	0.979308342	k__Bacteria	p__Bacteroidetes	c__Flavobacteriia	o__Flavobacteriales	f__Flavobacteriaceae	Unassigned	f__Flavobacteriaceae	noSig
f885b8091ab4a1ddc8e412f822c2c4cc	0.002475532	0.160961105	2.930240459	0.054931023	0.956193417	NA	k__Bacteria	p__Firmicutes	c__Erysipelotrichia	o__Erysipelotrichales	Unassigned	Unassigned	o__Erysipelotrichales	noSig
4006b8242302ead90de3fe1ca7fcf3fe	0.027074162	-0.158859464	2.930198521	-0.054214574	0.95676421	NA	k__Bacteria	p__Firmicutes	c__Bacilli	o__Lactobacillales	f__Lactobacillaceae	g__Latilactobacillus	s__Latilactobacillus_fuchuensis	noSig
792c999e3eaab0be01883ce139321f81	0.030053538	-0.158859464	2.930198521	-0.054214574	0.95676421	NA	k__Bacteria	p__Firmicutes	c__Bacilli	o__Lactobacillales	f__Lactobacillaceae	g__Lactobacillus	s__Lactobacillus_intestinalis	noSig
f2f5041eaf0d484e96888f652eabaae2	0.04052901	-0.158859464	2.930198521	-0.054214574	0.95676421	NA	k__Bacteria	p__Verrucomicrobia	c__Opitutae	o__Puniceicoccales	f__Puniceicoccaceae	g__Cerasicoccus	s__Cerasicoccus_maritimus	noSig
ff4535fa3e97c89181c56a9bfe56c63e	0.028964773	-0.158859464	2.930198521	-0.054214574	0.95676421	NA	k__Bacteria	p__Firmicutes	c__Clostridia	o__Clostridiales	f__Lachnospiraceae	g__Murimonas	s__Murimonas_intestini	noSig
9cc9a7a385b31df04d4e13a4bdd65e4c	0.411507941	0.126697379	2.407594765	0.052624046	0.958031457	NA	k__Bacteria	p__Firmicutes	c__Clostridia	o__Clostridiales	f__Ruminococcaceae	g__Butyricicoccus	s__Butyricicoccus_porcorum	noSig
1701658a68a46d04374f80e61ababd3c	0.087000005	-0.144880272	2.930050289	-0.049446343	0.960563597	NA	k__Bacteria	p__Actinobacteria	c__Actinobacteria	o__Bifidobacteriales	f__Bifidobacteriaceae	g__Bifidobacterium	s__Bifidobacterium_pullorum	noSig
edcdc549ac10ee6a495d844ce19bdaa4	0.159465055	0.141526665	2.929899432	0.048304274	0.961473748	NA	k__Bacteria	p__Proteobacteria	c__Deltaproteobacteria	o__Desulfovibrionales	Unassigned	Unassigned	o__Desulfovibrionales	noSig
18354efaf6b50765464f948b2c639028	2.263445131	0.079806911	1.69657009	0.04704015	0.962481228	0.986328111	k__Bacteria	p__Firmicutes	c__Clostridia	o__Clostridiales	f__Lachnospiraceae	g__Clostridium XlVa	s__Clostridium XlVa_	noSig
23a4c2ca8f9f28e56341dcd87ae41568	0.002826275	0.137732261	2.930238213	0.047003776	0.962510218	NA	k__Bacteria	p__Firmicutes	c__Clostridia	o__Clostridiales	f__Eubacteriaceae	g__Eubacterium	s__Eubacterium_brachy	noSig
02806f4e66e8a56f88cf58864214df3b	0.068534909	0.130439494	2.930147229	0.044516362	0.96449281	NA	k__Bacteria	p__Firmicutes	c__Clostridia	o__Clostridiales	f__Eubacteriaceae	g__Pseudoramibacter	s__Pseudoramibacter_alactolyticus	noSig
bfac96814b89ca9f843b114077911555	0.010959034	0.129259326	2.930237403	0.044112237	0.964814939	NA	k__Bacteria	p__Firmicutes	c__Bacilli	o__Lactobacillales	f__Lactobacillaceae	Unassigned	f__Lactobacillaceae	noSig
d1ff967c95a5556032fb058ee9cafa46	0.034528662	0.129259326	2.930237403	0.044112237	0.964814939	NA	k__Bacteria	p__Fusobacteria	c__Fusobacteriia	o__Fusobacteriales	f__Fusobacteriaceae	g__Cetobacterium	s__Cetobacterium_somerae	noSig
edec16113e3fe256d0bf1a9c1f686c25	0.026025385	0.129259326	2.930237403	0.044112237	0.964814939	NA	k__Bacteria	p__Firmicutes	c__Clostridia	o__Clostridiales	f__Peptostreptococcaceae	g__Peptostreptococcus	s__Peptostreptococcus_anaerobius	noSig
7d7a44d3699ff0e36806beaef8358c81	0.04481514	-0.129172926	2.930155292	-0.044083986	0.964837457	NA	k__Bacteria	p__Firmicutes	c__Bacilli	o__Lactobacillales	f__Streptococcaceae	g__Lactococcus	s__Lactococcus_piscium	noSig
7ad16040e4d003010306404e71783dfe	0.041260042	-0.126450554	2.930204505	-0.043154174	0.965578635	NA	k__Bacteria	p__Fusobacteria	c__Fusobacteriia	o__Fusobacteriales	f__Fusobacteriaceae	g__Fusobacterium	s__Fusobacterium_gonidiaformans	noSig
b88bc3281ff82b41241ae9058d1afbee	0.053069344	-0.126450554	2.930204505	-0.043154174	0.965578635	NA	k__Bacteria	p__Firmicutes	c__Bacilli	o__Lactobacillales	f__Lactobacillaceae	g__Fructilactobacillus	s__Fructilactobacillus_sanfranciscensis	noSig
23d0061a68948aedc7ba0a96405eecbe	2.997268275	0.03430829	0.799688692	0.042902057	0.965779609	0.986328111	k__Bacteria	p__Candidatus Saccharibacteria	c__	o__	f__	g__Saccharibacteria_genera_incertae_sedis	s__Saccharibacteria_genera_incertae_sedis_	noSig
33504f9171518ad6f5c8772077f85354	0.004239413	0.11172739	2.930235741	0.038129147	0.969584712	NA	k__Bacteria	p__Firmicutes	c__Bacilli	o__Lactobacillales	f__Lactobacillaceae	g__Leuconostoc	s__Leuconostoc_carnosum	noSig
0a741baa9dee47fa5bebf168b275fbea	0.018317047	0.106865697	2.930217127	0.036470232	0.970907415	NA	k__Bacteria	p__Proteobacteria	c__Gammaproteobacteria	o__Cardiobacteriales	f__Cardiobacteriaceae	g__Cardiobacterium	s__Cardiobacterium_valvarum	noSig
8bd4cd1699b0b7bb6cab2a852e9b13e1	0.057199928	0.100667855	2.930178087	0.034355541	0.972593635	NA	k__Bacteria	p__Firmicutes	c__Clostridia	o__Clostridiales	f__Peptoniphilaceae	g__Gallicola	s__Gallicola_barnesae	noSig
51d7fe9b799eb934237bbfd32672bade	0.012531626	0.097557432	2.930234413	0.033293388	0.973440626	NA	k__Bacteria	p__Campilobacterota	c__Campylobacteria	o__Campylobacterales	f__Campylobacteraceae	g__Campylobacter	s__Campylobacter_ureolyticus	noSig
78a4da58a63c400fd16b795e93239f60	0.007383862	0.097557432	2.930234413	0.033293388	0.973440626	NA	k__Bacteria	p__Firmicutes	c__Bacilli	o__Lactobacillales	f__Lactobacillaceae	g__Weissella	s__Weissella_hellenica	noSig
ddfa6fce8e944d130ece796cdef74e6b	0.020546169	0.097557432	2.930234413	0.033293388	0.973440626	NA	k__Bacteria	p__Firmicutes	c__Negativicutes	o__Veillonellales	f__Veillonellaceae	g__Dialister	g__Dialister	noSig
0b7b7124e4241a3ad6f84bed87dc6db2	0.033232002	-0.094041885	2.930210624	-0.032093899	0.974397168	NA	k__Bacteria	p__Actinobacteria	c__Coriobacteriia	o__Coriobacteriales	f__Atopobiaceae	g__Parolsenella	s__Parolsenella_massiliensis	noSig
68e940969233d9feaf08f57375dd5199	0.031917782	-0.094041885	2.930210624	-0.032093899	0.974397168	NA	k__Bacteria	p__Proteobacteria	c__Gammaproteobacteria	o__Pasteurellales	f__Pasteurellaceae	Unassigned	f__Pasteurellaceae	noSig
87b8b68c9c1eeeee57dd0de0a475a572	0.034524326	-0.094041885	2.930210624	-0.032093899	0.974397168	NA	k__Bacteria	p__Firmicutes	c__Bacilli	o__Bacillales	f__Bacillaceae 1	g__Bacillus	s__Bacillus_coagulans	noSig
bc3e208a2fde4691f5c305a7196065e2	0.127486172	-0.089061404	2.92991623	-0.030397253	0.975750236	NA	k__Bacteria	p__Proteobacteria	c__Betaproteobacteria	o__Burkholderiales	f__Sutterellaceae	g__Turicimonas	s__Turicimonas_muris	noSig
5b18e31d441dbccf3177ee351e797765	0.526997592	0.048729222	1.741867797	0.02797527	0.977681875	NA	k__Bacteria	p__Bacteroidetes	c__Bacteroidia	o__Bacteroidales	f__Prevotellaceae	g__Prevotella	s__Prevotella_corporis	noSig
e8bfce215ae1256078bcf74662fb9184	12.98208847	0.041006709	1.573250017	0.026064966	0.97920552	0.989486439	k__Bacteria	p__Bacteroidetes	c__Bacteroidia	o__Bacteroidales	f__Odoribacteraceae	g__Odoribacter	s__Odoribacter_laneus	noSig
517fb0415527e2adab7bbb17265d70b6	2.46259034	0.057582981	2.216592433	0.025978155	0.979274763	0.989486439	k__Bacteria	p__Bacteroidetes	c__Sphingobacteriia	o__Sphingobacteriales	f__Sphingobacteriaceae	Unassigned	f__Sphingobacteriaceae	noSig
56dc499bdf894443dc1ab23720f14a0f	141.1470522	-0.010052432	0.412918267	-0.024344847	0.980577541	0.989486439	k__Bacteria	p__Firmicutes	c__Clostridia	o__Clostridiales	f__Ruminococcaceae	g__Neglecta	s__Neglecta_timonensis	noSig
dc9c2846b2c356830bb1afb3ef11bb06	0.103245811	-0.070074948	2.930173795	-0.023914946	0.980920452	NA	k__Bacteria	p__Actinobacteria	c__Coriobacteriia	o__Coriobacteriales	f__Atopobiaceae	g__Parolsenella	s__Parolsenella_catena	noSig
d148e539ef8ccc0d602f6a07673ad716	0.01227822	0.065855426	2.930231487	0.022474479	0.98206947	NA	k__Bacteria	p__Proteobacteria	c__Hydrogenophilalia	o__Hydrogenophilales	f__Hydrogenophilaceae	g__Tepidiphilus	s__Tepidiphilus_margaritifer	noSig
83b3ed757866f5d644172c2a44a728d5	0.011938776	0.065855426	2.930231487	0.022474479	0.98206947	NA	k__Bacteria	p__Actinobacteria	c__Actinobacteria	o__Mycobacteriales	f__Corynebacteriaceae	g__Corynebacterium	s__Corynebacterium_kroppenstedtii	noSig
50f5e1803eb1ece505072032cbe3ee50	0.991995957	0.043852874	2.012468953	0.021790584	0.982615005	0.989486439	k__Bacteria	p__Firmicutes	c__Negativicutes	o__Veillonellales	f__Veillonellaceae	g__Veillonella	s__Veillonella_rogosae	noSig
43154d1e1069cc2a315d9958c12a8040	0.334781209	0.063673851	2.928642184	0.021741765	0.982653948	NA	k__Bacteria	p__Verrucomicrobia	c__Opitutae	o__Puniceicoccales	f__Puniceicoccaceae	Unassigned	f__Puniceicoccaceae	noSig
5eded98af519a6f174b3c1032d04b667	0.016842376	-0.061717696	2.930216432	-0.021062504	0.983195796	NA	k__Bacteria	p__Campilobacterota	c__Campylobacteria	o__Campylobacterales	f__Helicobacteraceae	g__Helicobacter	s__Helicobacter_typhlonius	noSig
db840eaf9ec78be647586dda9d2112f2	0.02834772	0.055686336	2.93020407	0.019004252	0.984837714	NA	k__Bacteria	p__Actinobacteria	c__Actinobacteria	o__Mycobacteriales	f__Lawsonellaceae	g__Lawsonella	s__Lawsonella_clevelandensis	noSig
7f83ad7a0b622f3ef22385c5b4f7955a	0.065969634	-0.05385601	2.930158046	-0.018379899	0.985335788	NA	k__Bacteria	p__Firmicutes	c__Bacilli	o__Lactobacillales	f__Lactobacillaceae	g__Pediococcus	g__Pediococcus	noSig
aa12d89a38d2ccfe4a6aee0c181e5c87	0.366637993	0.028564574	2.158985479	0.013230554	0.989443853	NA	k__Bacteria	p__Firmicutes	c__Clostridia	o__Clostridiales	f__Ruminococcaceae	g__Ruminococcus	s__Ruminococcus_gauvreauii	noSig
3ef61f03f2289113234769d4402210ec	1.347930543	-0.011024533	0.866044686	-0.012729751	0.989843403	0.991646254	k__Bacteria	p__Firmicutes	c__Clostridia	o__Clostridiales	f__Ruminococcaceae	g__Phocea	s__Phocea_massiliensis	noSig
034e60e7a75779c81f0a3e9732eecd99	0.012231643	0.03415331	2.930228623	0.01165551	0.990700459	NA	k__Bacteria	p__Firmicutes	c__Clostridia	o__Clostridiales	f__Ruminococcaceae	g__Hydrogenoanaerobacterium	s__Hydrogenoanaerobacterium_saccharovorans	noSig
20c05b70575c59abbf9c7a78b51d492e	0.023340672	0.03415331	2.930228623	0.01165551	0.990700459	NA	k__Bacteria	p__Firmicutes	c__Clostridia	o__Clostridiales	f__Lachnospiraceae	g__Stomatobaculum	s__Stomatobaculum_longum	noSig
606557d087d574299e5eede05de763db	0.010326742	0.03415331	2.930228623	0.01165551	0.990700459	NA	k__Bacteria	p__Firmicutes	c__Bacilli	o__Lactobacillales	f__Lactobacillaceae	g__Ligilactobacillus	s__Ligilactobacillus_ruminis	noSig
8741758a7e6687b0ff278f95a0499216	0.028674792	0.03415331	2.930228623	0.01165551	0.990700459	NA	k__Bacteria	p__Firmicutes	c__Bacilli	o__Bacillales	f__Bacillales_Incertae Sedis XI	g__Gemella	s__Gemella_parahaemolysans	noSig
d4c0a19dea057432138e616d05acf355	0.023648651	0.03415331	2.930228623	0.01165551	0.990700459	NA	k__Bacteria	p__Firmicutes	c__Bacilli	o__Bacillales	f__Staphylococcaceae	g__Staphylococcus	s__Staphylococcus_equorum	noSig
32e263a6155c3aace12e6293cd415b8d	2.261048153	0.013105839	1.25174449	0.010470059	0.991646254	0.991646254	k__Bacteria	p__Firmicutes	c__Negativicutes	o__Veillonellales	f__Veillonellaceae	g__Veillonella	s__Veillonella_parvula	noSig
56c50f71193040c6113a242062798ed0	0.032560997	-0.02966619	2.930220902	-0.010124216	0.991922182	NA	k__Bacteria	p__Firmicutes	c__Clostridia	o__Clostridiales	f__Lachnospiraceae	g__Pseudobutyrivibrio	g__Pseudobutyrivibrio	noSig
be8480f8cbe9d0cd6f69eea833adf32c	0.032310387	-0.02966619	2.930220902	-0.010124216	0.991922182	NA	k__Bacteria	p__Firmicutes	c__Clostridia	o__Clostridiales	f__Lachnospiraceae	g__Faecalicatena	s__Faecalicatena_fissicatena	noSig
f97db28e41a9df379941d0a79b6715c4	0.100197031	0.019184593	2.930181255	0.006547238	0.994776098	NA	k__Bacteria	p__Firmicutes	c__Bacilli	o__Lactobacillales	f__Streptococcaceae	g__Streptococcus	s__Streptococcus_sanguinis	noSig
79cbf81a7e5dc22b49b2dac51109f994	0.11457902	-0.017708244	2.930076858	-0.006043611	0.995177926	NA	k__Bacteria	p__Actinobacteria	c__Actinobacteria	o__Actinomycetales	f__Actinomycetaceae	g__Varibaculum	g__Varibaculum	noSig
12d394d7915173f1928e67cbb7fe11a5	0.153165469	-0.013242927	2.930208704	-0.004519448	0.996394014	NA	k__Bacteria	p__Firmicutes	c__Bacilli	o__Lactobacillales	f__Lactobacillaceae	g__Lactobacillus	s__Lactobacillus_johnsonii	noSig
e21c6217e75502f851dc53b798eefe3a	0.091659447	-0.013224316	2.93017527	-0.004513148	0.996399041	NA	k__Bacteria	p__Proteobacteria	c__Gammaproteobacteria	o__Enterobacterales	f__Hafniaceae	g__Hafnia	s__Hafnia_alvei	noSig
d0cd1cf31b0a5eea8b007a0dd88064c8	0.099946265	0.011430022	2.930128235	0.003900861	0.996887571	NA	k__Bacteria	p__Firmicutes	c__Clostridia	o__Clostridiales	f__Lachnospiraceae	g__Cuneatibacter	s__Cuneatibacter_caecimuris	noSig
b2ffeedb1667b6cbf95cf5318aa836e3	0.07061609	-0.005257229	2.910050384	-0.001806577	0.998558561	NA	k__Bacteria	p__Firmicutes	c__Clostridia	o__Clostridiales	f__Christensenellaceae	Unassigned	f__Christensenellaceae	noSig
b0912002067410da21cd13c546060f57	0.028008807	0.00238514	2.930225471	0.000813978	0.999350539	NA	k__Bacteria	p__Firmicutes	c__Clostridia	o__Clostridiales	f__Lachnospiraceae	g__Lachnoanaerobaculum	s__Lachnoanaerobaculum_umeaense	noSig
06fe581e5bc9c1d3bb93d2d0c932118c	0	0	0	0	1	NA	k__Bacteria	p__Bacteroidetes	c__Bacteroidia	o__Bacteroidales	f__Prevotellaceae	g__Prevotella	s__Prevotella_denticola	noSig
10a448908f8ce488e05d3f2d034b7d99	0	0	0	0	1	NA	k__Bacteria	p__Actinobacteria	c__Actinobacteria	o__Actinomycetales	f__Actinomycetaceae	g__Varibaculum	s__Varibaculum_anthropi	noSig
1278b6ed41f78f2f5880239031b9e807	0	0	0	0	1	NA	k__Bacteria	p__Proteobacteria	c__Gammaproteobacteria	o__Enterobacterales	f__Enterobacteriaceae	g__Cronobacter	g__Cronobacter	noSig
12a0f597da152c4f6fd30f09de00637d	0	0	0	0	1	NA	k__Bacteria	p__Firmicutes	c__Clostridia	o__Clostridiales	f__Peptococcaceae 2	g__Desulfocucumis	s__Desulfocucumis_palustris	noSig
13839bb12cd6947df570430c40ae7256	0	0	0	0	1	NA	k__Bacteria	p__Firmicutes	c__Clostridia	o__Clostridiales	f__Ruminococcaceae	g__Papillibacter	s__Papillibacter_cinnamivorans	noSig
155e48d6055a942a84b4a0616b2ba334	0	0	0	0	1	NA	k__Bacteria	p__Fusobacteria	c__Fusobacteriia	o__Fusobacteriales	f__Fusobacteriaceae	g__Cetobacterium	g__Cetobacterium	noSig
18cd542a6246cc854fe80ce0f3eeca16	0	0	0	0	1	NA	k__Bacteria	p__Bacteroidetes	c__Bacteroidia	o__Bacteroidales	f__Bacteroidaceae	g__Bacteroides	s__Bacteroides_mediterraneensis	noSig
18e375c17fd120fdf09fccc049599dc1	0	0	0	0	1	NA	k__Bacteria	p__Bacteroidetes	c__Bacteroidia	o__Bacteroidales	f__Prevotellaceae	g__Prevotella	s__Prevotella_veroralis	noSig
1bb32a21d682345ec105f67228ac0957	0	0	0	0	1	NA	k__Bacteria	p__Firmicutes	c__Clostridia	o__Clostridiales	f__Peptostreptococcaceae	g__Clostridioides	s__Clostridioides_difficile	noSig
1c2e4098827a4e6be4f54f0077bcf41e	0	0	0	0	1	NA	k__Bacteria	p__Proteobacteria	c__Gammaproteobacteria	o__Aeromonadales	f__Succinivibrionaceae	g__Anaerobiospirillum	s__Anaerobiospirillum_succiniciproducens	noSig
1c3d50279efbb85e71309ca34756cb1b	0	0	0	0	1	NA	k__Bacteria	p__Bacteroidetes	c__Bacteroidia	o__Bacteroidales	f__Porphyromonadaceae	g__Parabacteroides	s__Parabacteroides_faecis	noSig
200fae0881f74b206ac981df7f746360	0	0	0	0	1	NA	k__Bacteria	p__Firmicutes	c__Negativicutes	o__Selenomonadales	f__Selenomonadaceae	g__Selenomonas	g__Selenomonas	noSig
22c1b313505495cfccf58fd3418dcb5d	0	0	0	0	1	NA	k__Bacteria	p__Actinobacteria	c__Coriobacteriia	o__Coriobacteriales	f__Atopobiaceae	Unassigned	f__Atopobiaceae	noSig
22f7ad205545b1fa356ae8cc1694c078	0	0	0	0	1	NA	k__Bacteria	p__Firmicutes	c__Bacilli	o__Lactobacillales	f__Lactobacillaceae	g__Lactobacillus	s__Lactobacillus_apis	noSig
2344d8d77141456bcb4d7a1812657cb3	0	0	0	0	1	NA	k__Bacteria	p__Campilobacterota	c__Campylobacteria	o__Campylobacterales	f__Campylobacteraceae	g__Campylobacter	s__Campylobacter_jejuni	noSig
23d69a570ed354e537eef38c3802f7c0	0	0	0	0	1	NA	k__Bacteria	p__Actinobacteria	c__Actinobacteria	o__Actinomycetales	f__Actinomycetaceae	g__Actinotignum	g__Actinotignum	noSig
3b59ccc14ba246a5a96161f88173fd35	0	0	0	0	1	NA	k__Bacteria	p__Proteobacteria	c__Gammaproteobacteria	o__Pasteurellales	f__Pasteurellaceae	g__Aggregatibacter	s__Aggregatibacter_aphrophilus	noSig
3d69a2844e0a4ad268dd8543603f09a8	0	0	0	0	1	NA	k__Bacteria	p__Firmicutes	c__Clostridia	o__Clostridiales	f__Lachnospiraceae	g__Anaerotignum	s__Anaerotignum_propionicum	noSig
3fa6ebf93deaeb7760b4e82d89946a22	0	0	0	0	1	NA	k__Bacteria	p__Bacteroidetes	c__Bacteroidia	o__Bacteroidales	f__Bacteroidaceae	g__Bacteroides	s__Bacteroides_gallinaceum	noSig
431397a4759fe61e91401254b25b5537	0	0	0	0	1	NA	k__Bacteria	p__Proteobacteria	c__Gammaproteobacteria	o__Pasteurellales	f__Pasteurellaceae	g__Haemophilus	s__Haemophilus_paraphrohaemolyticus	noSig
43789525e1c6576e88d6d22a3b663a43	0	0	0	0	1	NA	k__Bacteria	p__Bacteroidetes	c__Bacteroidia	o__Bacteroidales	f__Bacteroidaceae	g__Phocaeicola	s__Phocaeicola_barnesiae	noSig
43e853a7d6d5136bc59c4c9b38d42e37	0	0	0	0	1	NA	k__Bacteria	p__Proteobacteria	c__Gammaproteobacteria	o__Xanthomonadales	f__Xanthomonadaceae	g__Stenotrophomonas	s__Stenotrophomonas_maltophilia	noSig
46710e48b25dd8c7e8927c3b08697e75	0	0	0	0	1	NA	k__Bacteria	p__Bacteroidetes	c__Bacteroidia	o__Bacteroidales	f__Odoribacteraceae	g__Butyricimonas	s__Butyricimonas_synergistica	noSig
47bae98dd9c789b4e58286f9c2af9e56	0	0	0	0	1	NA	k__Bacteria	p__Firmicutes	c__Clostridia	o__Clostridiales	f__Lachnospiraceae	g__Cellulosilyticum	g__Cellulosilyticum	noSig
4d127cdd8cd14ab3f619974f991308dc	0	0	0	0	1	NA	k__Bacteria	p__Proteobacteria	c__Gammaproteobacteria	o__Pseudomonadales	f__Moraxellaceae	g__Acinetobacter	s__Acinetobacter_junii	noSig
4ef5eb65e331ffcbafa324a3b94fa01b	0	0	0	0	1	NA	k__Bacteria	p__Firmicutes	c__Bacilli	o__Lactobacillales	f__Streptococcaceae	g__Lactococcus	s__Lactococcus_garvieae	noSig
513a6df31412551fdd39863f97d3ece4	0	0	0	0	1	NA	k__Bacteria	p__Firmicutes	c__Negativicutes	o__Selenomonadales	f__Selenomonadaceae	g__Selenomonas	s__Selenomonas_sputigena	noSig
568fc5d5c7123dd4037b8a828e7b8e0f	0	0	0	0	1	NA	k__Bacteria	p__Bacteroidetes	c__Bacteroidia	o__Bacteroidales	f__Bacteroidaceae	g__Bacteroides	s__Bacteroides_fluxus	noSig
5a0c1c5a52528ee37cd2720683dd4a70	0	0	0	0	1	NA	k__Bacteria	p__Firmicutes	c__Erysipelotrichia	o__Erysipelotrichales	f__Erysipelotrichaceae	g__Ileibacterium	s__Ileibacterium_valens	noSig
5a3c7a6850d01b248e66698c87fc8b77	0	0	0	0	1	NA	k__Bacteria	p__Proteobacteria	c__Gammaproteobacteria	o__Enterobacterales	f__Enterobacteriaceae	g__Raoultella	s__Raoultella_ornithinolytica	noSig
5dab1d76c1013005a6583e4c222060a4	0	0	0	0	1	NA	k__Bacteria	p__Firmicutes	c__Clostridia	o__Clostridiales	f__Ruminococcaceae	g__Ruminococcus	s__Ruminococcus_albus	noSig
60bf0ddd4c68eb386a1cb8620bcade30	0	0	0	0	1	NA	k__Bacteria	p__Firmicutes	c__Clostridia	o__Clostridiales	f__Lachnospiraceae	g__Blautia	s__Blautia_schinkii	noSig
627ba3456463f628258842611c833723	0	0	0	0	1	NA	k__Bacteria	p__Firmicutes	c__Negativicutes	o__Selenomonadales	f__Selenomonadaceae	g__Selenomonas	s__Selenomonas_noxia	noSig
7197769e0663f33d23ddd0f6c06f299c	0	0	0	0	1	NA	k__Bacteria	p__Proteobacteria	c__Gammaproteobacteria	o__Enterobacterales	f__Enterobacteriaceae	g__Citrobacter	s__Citrobacter_amalonaticus	noSig
76a8bbcdd8dafca477db870bf533b089	0	0	0	0	1	NA	k__Bacteria	p__Bacteroidetes	c__Flavobacteriia	o__Flavobacteriales	f__Weeksellaceae	g__Chryseobacterium	g__Chryseobacterium	noSig
79bc3ae0f0ffde3ca53ef0734dda547c	0	0	0	0	1	NA	k__Bacteria	p__Bacteroidetes	c__Bacteroidia	o__Bacteroidales	f__Prevotellaceae	g__Prevotella	s__Prevotella_heparinolytica	noSig
7c0898037e4c1a330cc92a74472d15eb	0	0	0	0	1	NA	k__Bacteria	p__Firmicutes	c__Bacilli	o__Lactobacillales	f__Lactobacillaceae	g__Lactobacillus	s__Lactobacillus_kalixensis	noSig
7fe9a65753a25cce2d7a3ff335f15634	0	0	0	0	1	NA	k__Bacteria	p__Fusobacteria	c__Fusobacteriia	o__Fusobacteriales	f__Fusobacteriaceae	g__Fusobacterium	s__Fusobacterium_perfoetens	noSig
8253273b8dce5716ea94db4e356acd61	0	0	0	0	1	NA	k__Bacteria	p__Actinobacteria	c__Actinobacteria	o__Micrococcales	f__Micrococcaceae	g__Rothia	s__Rothia_kristinae	noSig
87b553cd6e108c08caffcaa573d93741	0	0	0	0	1	NA	k__Bacteria	p__Proteobacteria	c__Gammaproteobacteria	o__Enterobacterales	f__Hafniaceae	g__Edwardsiella	s__Edwardsiella_tarda	noSig
89a62480133cc44cb562130030a36835	0	0	0	0	1	NA	k__Bacteria	p__Bacteroidetes	c__Flavobacteriia	o__Flavobacteriales	f__Weeksellaceae	g__Wautersiella	s__Wautersiella_falsenii	noSig
8cfb7f0c4010d079b89c9ef9965d3c74	0	0	0	0	1	NA	k__Bacteria	p__Firmicutes	c__Negativicutes	o__Veillonellales	f__Veillonellaceae	g__Megasphaera	s__Megasphaera_stantonii	noSig
9039cd0d416460371723260690fa7fa3	0	0	0	0	1	NA	k__Bacteria	p__Firmicutes	c__Clostridia	o__Clostridiales	f__Ruminococcaceae	g__Ruminococcus	s__Ruminococcus_flavefaciens	noSig
970f399ccdb33e6cce65cb703e8d33f3	0	0	0	0	1	NA	k__Bacteria	p__Firmicutes	c__Negativicutes	o__Selenomonadales	f__Selenomonadaceae	g__Schwartzia	s__Schwartzia_succinivorans	noSig
9808d9402d43a1a64bd6e024a8bf870b	0	0	0	0	1	NA	k__Bacteria	p__Bacteroidetes	c__Bacteroidia	o__Bacteroidales	f__Bacteroidaceae	g__Bacteroides	s__Bacteroides_rodentium	noSig
9904386e5b2cf8ca95a45faf700fca3a	0	0	0	0	1	NA	k__Bacteria	p__Bacteroidetes	c__Bacteroidia	o__Bacteroidales	f__Bacteroidaceae	g__Bacteroides	s__Bacteroides_pyogenes	noSig
9ab777a730dbd7dc51ee9a273f04b803	0	0	0	0	1	NA	k__Bacteria	p__Bacteroidetes	c__Bacteroidia	o__Bacteroidales	f__Bacteroidaceae	g__Bacteroides	s__Bacteroides_pectinophilus	noSig
a06aad1f460476234386aee42bd64999	0	0	0	0	1	NA	k__Bacteria	p__Firmicutes	c__Negativicutes	o__Veillonellales	f__Veillonellaceae	g__Dialister	s__Dialister_propionicifaciens	noSig
a9656ff47999c0ea0ae5884e91ede0af	0	0	0	0	1	NA	k__Bacteria	p__Spirochaetes	c__Spirochaetia	o__Spirochaetales	f__Brachyspiraceae	g__Brachyspira	s__Brachyspira_aalborgi	noSig
aa7ff4e5ae80bd94ff88e7f19798a626	0	0	0	0	1	NA	k__Bacteria	p__Proteobacteria	c__Gammaproteobacteria	o__Enterobacterales	f__Yersiniaceae	g__Serratia	s__Serratia_marcescens	noSig
aa9162ac2750093f0aa9681338847fea	0	0	0	0	1	NA	k__Bacteria	p__Firmicutes	c__Negativicutes	o__Selenomonadales	f__Selenomonadaceae	g__Megamonas	g__Megamonas	noSig
b12bb43ddc2773d6c027009abe140c94	0	0	0	0	1	NA	k__Bacteria	p__Firmicutes	c__Erysipelotrichia	o__Erysipelotrichales	f__Erysipelotrichaceae	g__Faecalibaculum	s__Faecalibaculum_rodentium	noSig
b19574bbab28967e95bdf08c1caf299a	0	0	0	0	1	NA	k__Bacteria	p__Firmicutes	c__Clostridia	o__Clostridiales	f__Peptostreptococcaceae	g__Paeniclostridium	g__Paeniclostridium	noSig
b79110f1133f1738a3898f0f86b02ec6	0	0	0	0	1	NA	k__Bacteria	p__Firmicutes	c__Bacilli	o__Lactobacillales	f__Lactobacillaceae	g__Lentilactobacillus	s__Lentilactobacillus_parabuchneri	noSig
cc272c113ca4195c8508ba2cd2357f7a	0	0	0	0	1	NA	k__Bacteria	p__Actinobacteria	c__Actinobacteria	o__Mycobacteriales	f__Corynebacteriaceae	g__Corynebacterium	s__Corynebacterium_tuberculostearicum	noSig
d24273657c4c5f2761372721d7b0f91d	0	0	0	0	1	NA	k__Bacteria	p__Proteobacteria	c__Deltaproteobacteria	o__Desulfovibrionales	f__Desulfovibrionaceae	g__Desulfovibrio	s__Desulfovibrio_legallii	noSig
d804865439d8a97d22c67e591f57aaf2	0	0	0	0	1	NA	k__Bacteria	p__Firmicutes	c__Clostridia	o__Clostridiales	f__Clostridiaceae 1	g__Sarcina	s__Sarcina_ventriculi	noSig
d93010a84b20c06b957981867bac6736	0	0	0	0	1	NA	k__Bacteria	p__Bacteroidetes	c__Bacteroidia	o__Bacteroidales	f__Muribaculaceae	g__Muribaculum	s__Muribaculum_intestinale	noSig
db9fbbd892ade5bf7040fae54cd910ed	0	0	0	0	1	NA	k__Bacteria	p__Actinobacteria	c__Actinobacteria	o__Bifidobacteriales	f__Bifidobacteriaceae	g__Bifidobacterium	s__Bifidobacterium_catenulatum	noSig
dcb0cf011e2a30a3c7e52f390eb61cd4	0	0	0	0	1	NA	k__Bacteria	p__Firmicutes	c__Clostridia	o__Clostridiales	f__Lachnospiraceae	g__Anaerosporobacter	s__Anaerosporobacter_mobilis	noSig
dcf7f1cfda74d3128f815d0e8aaf2fba	0	0	0	0	1	NA	k__Bacteria	p__Firmicutes	c__Erysipelotrichia	o__Erysipelotrichales	f__Erysipelotrichaceae	g__Faecalicoccus	g__Faecalicoccus	noSig
df83b29f310d096a43d62744f0e1d42f	0	0	0	0	1	NA	k__Bacteria	p__Bacteroidetes	c__Bacteroidia	o__Bacteroidales	f__Prevotellaceae	g__Prevotella	s__Prevotella_jejuni	noSig
e3f05e422f9c4403f95f0466d96d1d4f	0	0	0	0	1	NA	k__Bacteria	p__Firmicutes	c__Erysipelotrichia	o__Erysipelotrichales	f__Erysipelotrichaceae	g__Absicoccus	s__Absicoccus_porci	noSig
e4ae8014ecfe9f8915b39481aeb63773	0	0	0	0	1	NA	k__Bacteria	p__Firmicutes	c__Bacilli	o__Lactobacillales	f__Lactobacillaceae	g__Limosilactobacillus	s__Limosilactobacillus_caviae	noSig
e8aafd2592ba0ca6683266fc3d566ca6	0	0	0	0	1	NA	k__Bacteria	p__Fusobacteria	c__Fusobacteriia	o__Fusobacteriales	f__Leptotrichiaceae	Unassigned	f__Leptotrichiaceae	noSig
eac8e4f481b35d590e08905916c91424	0	0	0	0	1	NA	k__Bacteria	p__Proteobacteria	c__Gammaproteobacteria	o__Enterobacterales	f__Enterobacteriaceae	g__Citrobacter	s__Citrobacter_koseri	noSig
ed54a1e4439df769eea507709954bdc6	0	0	0	0	1	NA	k__Bacteria	p__Bacteroidetes	c__Bacteroidia	o__Bacteroidales	f__Prevotellaceae	g__Prevotella	s__Prevotella_melaninogenica	noSig
f11adf3d9489976f59be63c43d8daeec	0	0	0	0	1	NA	k__Bacteria	p__Proteobacteria	c__Gammaproteobacteria	o__Pasteurellales	f__Pasteurellaceae	g__Haemophilus	s__Haemophilus_pittmaniae	noSig
f1483217e68ab6f3869950eb3d9818c7	0	0	0	0	1	NA	k__Bacteria	p__Actinobacteria	c__Actinobacteria	o__Streptomycetales	f__Streptomycetaceae	Unassigned	f__Streptomycetaceae	noSig
f2b43a587cefe9cff8653e73f2e84538	0	0	0	0	1	NA	k__Bacteria	p__Proteobacteria	c__Alphaproteobacteria	o__Rhizobiales	Unassigned	Unassigned	o__Rhizobiales	noSig
f65205d2f0ee228d64ef5624753b81a0	0	0	0	0	1	NA	k__Bacteria	p__Proteobacteria	c__Betaproteobacteria	o__Burkholderiales	f__Oxalobacteraceae	g__Oxalobacter	s__Oxalobacter_formigenes	noSig
fa075c5652ce53ec6df2e14071d1a4d1	0	0	0	0	1	NA	k__Bacteria	p__Proteobacteria	c__Betaproteobacteria	o__Neisseriales	f__Neisseriaceae	g__Kingella	s__Kingella_oralis	noSig
fe1ca919cfba3f945784b02891e3b4db	0	0	0	0	1	NA	k__Bacteria	p__Actinobacteria	c__Coriobacteriia	o__Eggerthellales	f__Eggerthellaceae	g__Gordonibacter	s__Gordonibacter_urolithinfaciens	noSig
fe578829db91a4498789153a55f793f6	0	0	0	0	1	NA	k__Bacteria	p__Verrucomicrobia	c__Subdivision5	o__	f__	g__Subdivision5_genera_incertae_sedis	s__Subdivision5_genera_incertae_sedis_	noSig
