# Supplementary material for: Gut microbiome for predicting immune checkpoint blockade-associated adverse events
Source: Genome Med. 2024 Jan 19;16:16. doi: 10.1186/s13073-024-01285-9 (PMC10799412; doi:10.1186/s13073-024-01285-9)
Supplement: Supplementary file 1 — Additional file 1: Table S1. Sample information for downloaded raw data. Table S2. Clinical characteristics of reviewed studies. Table S3. Clinical characteristics of in-house cohorts. Table S4. Differential microbial species between irAEs and non-irAEs in the integrated anti-CTLA-4 datasets. Table S5. Differential microbial species between irAEs and non-irAEs in the integrated anti-PD-1/PD-L1 datasets. Table S6. Wilcox-rank sum test for species filtering between with blocking on the ‘Study’. Important species (all P value < 0.1) compared between irAEs and non-irAEs and between responders and non-responders, were showcased in the data sheet, respectively. Table S7. Fourteen Species and relative abundance for model classifier. Table S8. Wilcox-rank sum test for pathway from PICRUST2 output. Differential pathways (FDR < 0.005) were showcased in the data sheet. Table S9. Wilcox-rank sum test for EC number from PICRUST2 output. Differential EC (FDR < 0.005) were showcased in the data sheet. Table S10. Differential genes (FDR < 0.5) from the colon tissue RNA sequencing (N = 9) were showcased in the data sheet. Table S11. Differential KEGG pathways (FDR < 0.05) analyzed by gene set enrichment analysis (GSEA). [file 13073_2024_1285_MOESM1_ESM.zip › Additional file 1/Table.S6.csv]

Kingdom	Phylum	Class	Order	Family	Genus	Species
00b561588f45830efd63ffa296870cc7	k__Bacteria	p__Firmicutes	c__Bacilli	o__Lactobacillales	f__Lactobacillaceae	g__Lacticaseibacillus	Unassigned
0c6f28571d7b2704f2bf94fc69e10878	k__Bacteria	p__Firmicutes	c__Bacilli	o__Lactobacillales	f__Enterococcaceae	g__Enterococcus	s__Enterococcus_faecalis
13c50662cb56a9f80ec4a306c4361a5a	k__Bacteria	p__Firmicutes	c__Clostridia	o__Clostridiales	f__Lachnospiraceae	g__Anaerotignum	s__Anaerotignum_faecicola
176097e3118e383e4c0d2c25de5733bb	k__Bacteria	p__Firmicutes	c__Clostridia	o__Clostridiales	f__Ruminococcaceae	g__Colidextribacter	s__Colidextribacter_massiliensis
17eae930596320a6bbdba60c34e98187	k__Bacteria	p__Firmicutes	c__Erysipelotrichia	o__Erysipelotrichales	f__Erysipelotrichaceae	g__Massilimicrobiota	s__Massilimicrobiota_timonensis
24c80620d3fdd37398cda1dc2f25e217	k__Bacteria	p__Bacteroidetes	c__Bacteroidia	o__Bacteroidales	f__Bacteroidaceae	g__Bacteroides	s__Bacteroides_finegoldii
37918bbe6e405f5c626a14a9e1f6d21e	k__Bacteria	p__Bacteroidetes	c__Bacteroidia	o__Bacteroidales	f__Muribaculaceae	g__Duncaniella	s__Duncaniella_muris
38e308b868b89a95cf2430d58e748623	k__Bacteria	p__Firmicutes	c__Clostridia	o__Clostridiales	f__Christensenellaceae	g__Christensenella	s__Christensenella_timonensis
3995994167cb457bc88d53605ce5d53c	k__Bacteria	p__Firmicutes	c__Clostridia	o__Clostridiales	f__Lachnospiraceae	g__Enterocloster	s__Enterocloster_aldenensis
4136c3d64256e129a1f8c7cc34ea0679	k__Bacteria	p__Firmicutes	c__Bacilli	o__Lactobacillales	f__Lactobacillaceae	g__Ligilactobacillus	s__Ligilactobacillus_salivarius
4174364fb0ff614e7cab54b4ae4848b4	k__Bacteria	p__Firmicutes	c__Clostridia	o__Clostridiales	f__Clostridiaceae 2	g__Alkaliphilus	Unassigned
49ed13d457e22fd140eb81b878295567	k__Bacteria	p__Bacteroidetes	c__Bacteroidia	o__Bacteroidales	f__Porphyromonadaceae	g__Porphyromonas	s__Porphyromonas_uenonis
4a8078d1bf9ff5b081762124e140e56d	k__Bacteria	p__Bacteroidetes	c__Bacteroidia	o__Bacteroidales	f__Bacteroidaceae	g__Phocaeicola	s__Phocaeicola_dorei
4c26dbfd5bcf3f8d85b4d6490c3623f8	k__Bacteria	p__Firmicutes	c__Clostridia	o__Clostridiales	f__Lachnospiraceae	g__Fusicatenibacter	s__Fusicatenibacter_saccharivorans
4d3eeb844746186e570c6111b15dcb1e	k__Bacteria	p__Firmicutes	c__Clostridia	o__Clostridiales	f__Ruminococcaceae	g__Sporobacter	s__Sporobacter_termitidis
4db61fd1023dde111f5051d25c17a43f	k__Bacteria	p__Firmicutes	c__Clostridia	o__Clostridiales	f__Peptostreptococcaceae	g__Clostridioides	s__Clostridioides_difficile
4ea885edcdd43bb5d49a3ee07e1b420b	k__Bacteria	p__Firmicutes	c__Clostridia	o__Clostridiales	f__Ruminococcaceae	g__Ruminococcus	s__Ruminococcus_bromii
4f5a15314af0fba4dfc4dc8d4584a606	k__Bacteria	p__Firmicutes	c__Clostridia	o__Clostridiales	f__Eubacteriaceae	Unassigned	Unassigned
54f49813c480a1a242a9b7ae6f53dba0	k__Bacteria	p__Firmicutes	c__Clostridia	o__Clostridiales	f__Lachnospiraceae	g__Eisenbergiella	s__Eisenbergiella_massiliensis
566177f0da2c8da4c60cd2e75970196f	k__Bacteria	p__Firmicutes	c__Clostridia	o__Clostridiales	f__Ruminococcaceae	g__Hydrogeniiclostridium	s__Hydrogeniiclostridium_mannosilyticum
60025f94a91909ceefc3bcf43de4afc1	k__Bacteria	p__Bacteroidetes	c__Bacteroidia	o__Bacteroidales	f__Porphyromonadaceae	g__Porphyromonas	s__Porphyromonas_somerae
646dbdf5724d00eebd66c388ca89c420	k__Bacteria	p__Firmicutes	c__Clostridia	o__Clostridiales	f__Clostridiales_Incertae Sedis XIII	g__Ihubacter	s__Ihubacter_massiliensis
6d0b11184b2565d92dbd81e2a57d9cc9	k__Archaea	p__Euryarchaeota	c__Methanobacteria	o__Methanobacteriales	f__Methanobacteriaceae	g__Methanosphaera	s__Methanosphaera_stadtmanae
74a14c8dd69aa20cfbde178b48a8dd8c	k__Bacteria	p__Actinobacteria	c__Coriobacteriia	o__Eggerthellales	f__Eggerthellaceae	g__Adlercreutzia	s__Adlercreutzia_muris
7a993c76cccdf07161fc3001f4461410	k__Bacteria	p__Firmicutes	c__Clostridia	o__Clostridiales	f__Ruminococcaceae	g__Anaerotruncus	s__Anaerotruncus_colihominis
7e11cfe8b20369bde5c2442fc459ac11	k__Bacteria	p__Bacteroidetes	c__Bacteroidia	o__Bacteroidales	f__Porphyromonadaceae	g__Porphyromonas	Unassigned
7f7443a2f451632c690966bb8dd9f340	k__Bacteria	p__Firmicutes	c__Erysipelotrichia	o__Erysipelotrichales	f__Erysipelotrichaceae	g__Coprobacillus	s__Coprobacillus_cateniformis
81d645a1a4aea8cb3301ad7de2922f00	k__Bacteria	p__Firmicutes	c__Negativicutes	o__Veillonellales	f__Veillonellaceae	g__Dialister	s__Dialister_pneumosintes
86bc7d2e8ab2f53ae72f5042f5ab4122	k__Bacteria	p__Firmicutes	Unassigned	Unassigned	Unassigned	Unassigned	Unassigned
8a148236d6526b93c5aaed39c214a5af	k__Bacteria	p__Firmicutes	c__Clostridia	o__Clostridiales	f__Lachnospiraceae	g__Mediterraneibacter	s__Mediterraneibacter_faecis
8dc874d8a54aee88c4b262e098d7c3c7	k__Bacteria	p__Firmicutes	c__Clostridia	o__Clostridiales	f__Ruminococcaceae	Unassigned	Unassigned
9166c891618474529229836f8189313a	k__Archaea	p__Euryarchaeota	c__Methanobacteria	o__Methanobacteriales	f__Methanobacteriaceae	g__Methanobrevibacter	s__Methanobrevibacter_smithii
927b5bc0c42de188f2799c44baefc0ac	k__Bacteria	p__Proteobacteria	c__Betaproteobacteria	o__Burkholderiales	f__Comamonadaceae	g__Comamonas	s__Comamonas_kerstersii
99f89fe7134c30564784eab95804b785	k__Bacteria	p__Firmicutes	c__Clostridia	o__Clostridiales	f__Lachnospiraceae	g__Faecalimonas	s__Faecalimonas_umbilicata
9b290e427e597bd47af3c63cadb8b7fe	k__Bacteria	p__Firmicutes	c__Clostridia	o__Clostridiales	f__Lachnospiraceae	g__Agathobacter	s__Agathobacter_rectalis
9bff617b74742ceff5647d93f45c9c6a	k__Bacteria	p__Synergistetes	c__Synergistia	o__Synergistales	f__Synergistaceae	g__Pyramidobacter	s__Pyramidobacter_piscolens
9c073bc5d527b0de1d089a32657c18ae	k__Bacteria	p__Firmicutes	c__Clostridia	o__Clostridiales	Unassigned	Unassigned	Unassigned
9cc5e64ef2122a87915c7fa1b40810f7	k__Bacteria	p__Actinobacteria	c__Actinobacteria	o__Actinomycetales	f__Actinomycetaceae	g__Actinomyces	s__Actinomyces_oris
9f869bc36405146858290accc5b2604e	k__Bacteria	p__Bacteroidetes	c__Bacteroidia	o__Bacteroidales	f__Bacteroidaceae	g__Bacteroides	s__Bacteroides_nordii
b1379432c00a60ceefaf8b3c226763cb	k__Bacteria	p__Firmicutes	c__Clostridia	o__Clostridiales	f__Ruminococcaceae	g__Subdoligranulum	s__Subdoligranulum_variabile
b1ee3c8384196aa511564135200866a9	k__Bacteria	p__Firmicutes	c__Erysipelotrichia	o__Erysipelotrichales	f__Erysipelotrichaceae	g__Catenibacterium	s__Catenibacterium_mitsuokai
b8c2e88046fbcadc052d376e94bcf036	k__Bacteria	p__Bacteroidetes	c__Bacteroidia	o__Bacteroidales	f__Prevotellaceae	g__Prevotella	s__Prevotella_buccalis
bd850514a8c4ddcce0030e59e7ca8e7c	k__Bacteria	p__Firmicutes	c__Clostridia	o__Clostridiales	f__Lachnospiraceae	g__Kineothrix	s__Kineothrix_alysoides
c014299db651c62c23901973fc2108ef	k__Bacteria	p__Firmicutes	c__Erysipelotrichia	o__Erysipelotrichales	f__Erysipelotrichaceae	g__Kandleria	s__Kandleria_vitulina
c2d29844d90775d468c1d6fe3048f897	k__Bacteria	p__Firmicutes	c__Clostridia	o__Clostridiales	f__Ruminococcaceae	g__Harryflintia	s__Harryflintia_acetispora
c4ef3fe2ce162572eece46ed51078981	k__Bacteria	p__Firmicutes	c__Clostridia	o__Clostridiales	f__Peptoniphilaceae	g__Peptoniphilus	s__Peptoniphilus_lacrimalis
c84842fe05b7a479d8f06eee4dc0f990	k__Bacteria	p__Firmicutes	c__Erysipelotrichia	o__Erysipelotrichales	f__Erysipelotrichaceae	g__Faecalicoccus	s__Faecalicoccus_acidiformans
ced8cc97bbcff11c4a4844bccf316df9	k__Bacteria	p__Bacteroidetes	c__Bacteroidia	o__Bacteroidales	f__Porphyromonadaceae	g__Parabacteroides	Unassigned
d04b831bcbdfd0202b8fa68bcaa73325	k__Bacteria	p__Firmicutes	c__Clostridia	o__Clostridiales	f__Christensenellaceae	g__Beduinibacterium	s__Beduinibacterium_massiliense
d0bce7e4a0ec1031b2f570ff39d47c56	k__Bacteria	p__Bacteroidetes	c__Bacteroidia	o__Bacteroidales	f__Porphyromonadaceae	g__Parabacteroides	s__Parabacteroides_goldsteinii
d37e58c45e9a994f3753a157cd69c747	k__Bacteria	p__Campilobacterota	c__Campylobacteria	o__Campylobacterales	f__Campylobacteraceae	g__Campylobacter	s__Campylobacter_concisus
dbc611f2243c348c425b6f27544db2aa	k__Bacteria	p__Firmicutes	c__Clostridia	o__Clostridiales	f__Ruminococcaceae	g__Caproicibacter	s__Caproicibacter_fermentans
dc1fd3e7e8c9da7b6102aabedddfbf4e	k__Bacteria	p__Firmicutes	c__Negativicutes	o__Acidaminococcales	f__Acidaminococcaceae	g__Succiniclasticum	s__Succiniclasticum_ruminis
ddb1ce014fb501777856d3340f2e756e	k__Bacteria	p__Bacteroidetes	c__Bacteroidia	o__Bacteroidales	f__Prevotellaceae	g__Prevotella	Unassigned
e2f9eeeaf5d40380bc9d8f125effdfa8	k__Bacteria	p__Actinobacteria	c__Coriobacteriia	o__Coriobacteriales	f__Atopobiaceae	g__Parolsenella	Unassigned
e984b11728823dac0032b17e06c548cd	k__Bacteria	p__Bacteroidetes	c__Bacteroidia	o__Bacteroidales	f__Prevotellaceae	g__Prevotella	s__Prevotella_rara
eb3522529506176166212b9f2107783d	k__Bacteria	p__Firmicutes	c__Clostridia	o__Clostridiales	f__Ruminococcaceae	g__Ruminococcus	Unassigned
efa4fd780453cf7ce9fde4e34d029e87	k__Bacteria	p__Bacteroidetes	c__Flavobacteriia	o__Flavobacteriales	f__Flavobacteriaceae	Unassigned	Unassigned
f1be865885516e18fa79db361c9bd824	k__Bacteria	p__Firmicutes	c__Bacilli	o__Bacillales	f__Bacillales_Incertae Sedis XI	g__Gemella	Unassigned
f97db28e41a9df379941d0a79b6715c4	k__Bacteria	p__Firmicutes	c__Bacilli	o__Lactobacillales	f__Streptococcaceae	g__Streptococcus	s__Streptococcus_sanguinis
fe3f9eebcb3351d0ad91cfd1263a1ca3	k__Bacteria	p__Firmicutes	c__Erysipelotrichia	o__Erysipelotrichales	f__Erysipelotrichaceae	g__Solobacterium	s__Solobacterium_moorei
ffe6404fd529703a7f24fed351d36f8c	k__Bacteria	p__Actinobacteria	c__Actinobacteria	o__Micrococcales	f__Micrococcaceae	g__Rothia	s__Rothia_dentocariosa
