# Supplementary material for: Gut microbiome for predicting immune checkpoint blockade-associated adverse events
Source: Genome Med. 2024 Jan 19;16:16. doi: 10.1186/s13073-024-01285-9 (PMC10799412; doi:10.1186/s13073-024-01285-9)
Supplement: Supplementary file 1 — Additional file 1: Table S1. Sample information for downloaded raw data. Table S2. Clinical characteristics of reviewed studies. Table S3. Clinical characteristics of in-house cohorts. Table S4. Differential microbial species between irAEs and non-irAEs in the integrated anti-CTLA-4 datasets. Table S5. Differential microbial species between irAEs and non-irAEs in the integrated anti-PD-1/PD-L1 datasets. Table S6. Wilcox-rank sum test for species filtering between with blocking on the ‘Study’. Important species (all P value < 0.1) compared between irAEs and non-irAEs and between responders and non-responders, were showcased in the data sheet, respectively. Table S7. Fourteen Species and relative abundance for model classifier. Table S8. Wilcox-rank sum test for pathway from PICRUST2 output. Differential pathways (FDR < 0.005) were showcased in the data sheet. Table S9. Wilcox-rank sum test for EC number from PICRUST2 output. Differential EC (FDR < 0.005) were showcased in the data sheet. Table S10. Differential genes (FDR < 0.5) from the colon tissue RNA sequencing (N = 9) were showcased in the data sheet. Table S11. Differential KEGG pathways (FDR < 0.05) analyzed by gene set enrichment analysis (GSEA). [file 13073_2024_1285_MOESM1_ESM.zip › Additional file 1/Table.S7.xlsx]

## Sheet: Table.S7
Fourteen core species and relative abundance for RF classifier.
	Kingdom	Phylum	Class	Order	Family	Genus	Species	SRR11071396	SRR11071397	SRR11071398	SRR11071399	SRR11071400	SRR11071401	SRR11071402	SRR11071403	SRR11071404	SRR11071405	SRR11071406	SRR11071407	SRR11071408	SRR11071409	SRR11071410	SRR11071411	SRR11071412	SRR11071413	SRR11071414	SRR11071415	SRR11071416	SRR11071417	SRR11071418	SRR11071419	SRR11071420	SRR11071421	SRR11071422	SRR11071423	SRR11071424	SRR11071425	SRR11071426	SRR11071427	SRR11071428	SRR11071429	SRR11071430	SRR11071431	SRR11071432	SRR11071433	SRR11071434	SRR11071435	SRR11071436	SRR11071437
0c6f28571d7b2704f2bf94fc69e10878	k__Bacteria	p__Firmicutes	c__Bacilli	o__Lactobacillales	f__Enterococcaceae	g__Enterococcus	s__Enterococcus_faecalis	0	8.37e-05	7.77e-05	0	0	0	0.0461381	0	0	0	0	0	0.000353682	0	0	0	0.000285456	0	0	0	0	0	0	0.00328893	0	0	0	0	0	0	0.000133404	0	0.000674191	8.7e-05	0	0	0	0	0	0	0	0
17eae930596320a6bbdba60c34e98187	k__Bacteria	p__Firmicutes	c__Erysipelotrichia	o__Erysipelotrichales	f__Erysipelotrichaceae	g__Massilimicrobiota	s__Massilimicrobiota_timonensis	0.00174223	0	0	0	0	0	6.92e-05	0	0.000514573	0	0.000153629	0	0	0.000236682	0	0	0.000269441	0	0	0	0.000315692	0	0	0.00194012	0.000239584	0	0.00133724	0.00307647	0.00108906	0.000181336	0	0	0	0.000238	0	0.00124532	0.000794492	0	0	0	0.000908785	0
3995994167cb457bc88d53605ce5d53c	k__Bacteria	p__Firmicutes	c__Clostridia	o__Clostridiales	f__Lachnospiraceae	g__Enterocloster	s__Enterocloster_aldenensis	0.000583353	0.00145148	1.58e-05	0.00139466	8.54e-05	4.84e-05	0.000161038	0	0.000236315	0	0	0.000321126	0	0.00022457	0.000333098	0	0.00013297	0	0	0	0	0	0	0	0	0	0	0.000402452	0	0	0	0	0.000578773	0.000192845	0	0.000131006	0.000159239	0.000157267	0.0178257	0.00102903	0.000168507	0
4136c3d64256e129a1f8c7cc34ea0679	k__Bacteria	p__Firmicutes	c__Bacilli	o__Lactobacillales	f__Lactobacillaceae	g__Ligilactobacillus	s__Ligilactobacillus_salivarius	0	0.0237679	0.00507183	0.086651	0.000889409	0	3.93e-05	0.000280524	0.0110937	0.000951293	0	0.00669755	0	0	0.00355081	0	0.000216733	0	0.000211777	0	0	0	0.0205772	0.00593828	0	0.0204068	0.000310532	0	0.0165199	0.00228215	0.000245026	0	0	0	7.51e-05	0.00423668	0.000180619	0.00293843	0.000603215	0.0109995	4.31e-05	0.0365743
4ea885edcdd43bb5d49a3ee07e1b420b	k__Bacteria	p__Firmicutes	c__Clostridia	o__Clostridiales	f__Ruminococcaceae	g__Ruminococcus	s__Ruminococcus_bromii	0.0534338	0.0072963	0	0.00304046	0	0	0	0.0249041	0	0	0	0	0.0105746	0.0463731	0	0.00957028	0.0143033	0.000650102	0	0	0	0.0155827	0.0249934	0	0.0597823	0.00689777	0.00818134	0.0188019	0.000710802	0.00110615	0	0.000398817	0.0445125	0.0659181	0.0222324	0.0697635	0.000637725	0	0.0123291	0.00013519	0.0263669	0.000241149
60025f94a91909ceefc3bcf43de4afc1	k__Bacteria	p__Bacteroidetes	c__Bacteroidia	o__Bacteroidales	f__Porphyromonadaceae	g__Porphyromonas	s__Porphyromonas_somerae	0	0	0	0	0	0	0	0	0	0	0	0	0	0	0	0	0	0	0	0	0	0	0	0	0	0	0	0	0	0	0	0	0	0	0	0	0	0	0	0	0	0
9b290e427e597bd47af3c63cadb8b7fe	k__Bacteria	p__Firmicutes	c__Clostridia	o__Clostridiales	f__Lachnospiraceae	g__Agathobacter	s__Agathobacter_rectalis	0.00697019	0	0	0.000101002	0	0.00574602	0	0.0106255	0	0.0157265	0	0	0.00508693	0	0	0.00269709	0	0.0138375	0.000587391	0.000264385	0	0.017788	0	0	0	0.0120714	0.00253799	0	0.00333014	0.00170582	0.0292108	0.00747277	0.00988578	0	0.0223135	0	0.0126257	0	0	0	0	0
9cc5e64ef2122a87915c7fa1b40810f7	k__Bacteria	p__Actinobacteria	c__Actinobacteria	o__Actinomycetales	f__Actinomycetaceae	g__Actinomyces	s__Actinomyces_oris	0	0	4.78e-05	0	0	0	0	0	0	0	0	0	0	0	0	0	0	0	0	0	0	0	0	0	0	0	0	0	0	0	0	0	0	0	0	0	0	0.000206368	0	0	0	0
b1379432c00a60ceefaf8b3c226763cb	k__Bacteria	p__Firmicutes	c__Clostridia	o__Clostridiales	f__Ruminococcaceae	g__Subdoligranulum	s__Subdoligranulum_variabile	0.000129064	0	0	0	0	0	0	0	0	0	0	0	0	0	0	0	0.000850975	0	0	0	0	0	0	0	0	0	0.00177761	0	0.00656472	0	0	0	0	0	0	0	0	0	0	0	0	0
b8c2e88046fbcadc052d376e94bcf036	k__Bacteria	p__Bacteroidetes	c__Bacteroidia	o__Bacteroidales	f__Prevotellaceae	g__Prevotella	s__Prevotella_buccalis	0	0	0	0	0	0	0	0	0	0	0	0	0	0	0	0	0	0	0	0	0	0	0	0	0	0	0	0	0	0	0	0	0	0	0	0	0	0	0	0	0	0
ced8cc97bbcff11c4a4844bccf316df9	k__Bacteria	p__Bacteroidetes	c__Bacteroidia	o__Bacteroidales	f__Porphyromonadaceae	g__Parabacteroides	s__Parabacteroides_merdae	0	0	0	0	0	0	0	0	0	0	0	0	0	0	0.000308278	0	0	0	0	0.0119306	0	0	0	0	0	0	0	0	0	0	0.000130324	0.00548384	0.00123153	0	0	0	0.00172339	0	0	0	7.47e-05	0
d04b831bcbdfd0202b8fa68bcaa73325	k__Bacteria	p__Firmicutes	c__Clostridia	o__Clostridiales	f__Christensenellaceae	g__Beduinibacterium	s__Beduinibacterium_massiliense	0	0	0	9.5e-05	4.76e-05	0	0	0	0.000153371	0	0	0	0	0	0	0	0.000199705	0	0	0	0	0	0	0	0	0	0	0	0	0	0	0	0	0	0	0.000114126	0	0	0.000111068	0	0	0
d0bce7e4a0ec1031b2f570ff39d47c56	k__Bacteria	p__Bacteroidetes	c__Bacteroidia	o__Bacteroidales	f__Porphyromonadaceae	g__Parabacteroides	s__Parabacteroides_goldsteinii	0	0	0.000150311	0.000642491	0.0161075	0	0.00185173	0.00149026	0.0165225	0	0	0	0.00519879	0.00118845	0.00356806	0.00089666	0	0	0.000165977	0	0	0	0	0	0.00270474	0.00263851	0.00994965	0	0	0	8.05e-05	0	0.00947473	0.02035	0.0145205	0	0.00383428	0	0.0148726	0	0.000512452	0
eb3522529506176166212b9f2107783d	k__Bacteria	p__Firmicutes	c__Clostridia	o__Clostridiales	f__Ruminococcaceae	g__Ruminococcus	s__Ruminococcus_champanellensis	0	0	0	0.000426101	0.0169849	0.0174327	7.35e-05	0	0.0128705	0	0	0	0	0	0	0	0.0105639	0	8.58e-05	0	0	0	0.000766243	0.0133936	0.000342838	0.0107532	0	0.0221668	0.00294194	0	0	0	0	0.000975693	0	0.00460212	0.0181809	0	0.000397176	0	0	0
Five core species for Chau et al. after IFE
4136c3d64256e129a1f8c7cc34ea0679	s__Ligilactobacillus_salivarius
ced8cc97bbcff11c4a4844bccf316df9	s__Parabacteroides_merdae
d0bce7e4a0ec1031b2f570ff39d47c56	s__Parabacteroides_goldsteinii
dbc611f2243c348c425b6f27544db2aa	s__Caproicibacter fermentans
ffe6404fd529703a7f24fed351d36f8c	s__Rothia dentocariosa
[truncated: 148 more columns]
