# Supplementary material for: Gut microbiome for predicting immune checkpoint blockade-associated adverse events
Source: Genome Med. 2024 Jan 19;16:16. doi: 10.1186/s13073-024-01285-9 (PMC10799412; doi:10.1186/s13073-024-01285-9)
Supplement: Supplementary file 1 — Additional file 1: Table S1. Sample information for downloaded raw data. Table S2. Clinical characteristics of reviewed studies. Table S3. Clinical characteristics of in-house cohorts. Table S4. Differential microbial species between irAEs and non-irAEs in the integrated anti-CTLA-4 datasets. Table S5. Differential microbial species between irAEs and non-irAEs in the integrated anti-PD-1/PD-L1 datasets. Table S6. Wilcox-rank sum test for species filtering between with blocking on the ‘Study’. Important species (all P value < 0.1) compared between irAEs and non-irAEs and between responders and non-responders, were showcased in the data sheet, respectively. Table S7. Fourteen Species and relative abundance for model classifier. Table S8. Wilcox-rank sum test for pathway from PICRUST2 output. Differential pathways (FDR < 0.005) were showcased in the data sheet. Table S9. Wilcox-rank sum test for EC number from PICRUST2 output. Differential EC (FDR < 0.005) were showcased in the data sheet. Table S10. Differential genes (FDR < 0.5) from the colon tissue RNA sequencing (N = 9) were showcased in the data sheet. Table S11. Differential KEGG pathways (FDR < 0.05) analyzed by gene set enrichment analysis (GSEA). [file 13073_2024_1285_MOESM1_ESM.zip › Additional file 1/Table.S8.csv]

ID	Accession	fc	auroc	p.val	p.adj	p_adj	Description	FullDescription
1	ALL-CHORISMATE-PWY	-0.243973342	0.338984025	0.048477301	0.474073654	0.00328878	superpathway of chorismate metabolism	superpathway of chorismate metabolism
2	ARG+POLYAMINE-SYN	-0.005694885	0.375818871	0.42063323	0.904699323	0.017570026	superpathway of arginine and polyamine biosynthesis	superpathway of arginine and polyamine biosynthesis
3	ARGDEG-PWY	-0.197209413	0.351338927	0.06226504	0.474073654	0.005189608	ADC pathway	superpathway of L-arginine, putrescine, and 4-aminobutanoate degradation|L-arginine utilization|ADC pathway
4	AST-PWY	-0.231318156	0.332433054	0.030474476	0.474073654	0.002576886	AST pathway	L-arginine degradation II (AST pathway)|L-arginine succinyltransferase pathway|AST pathway|ammonia-producing L-arginine catabolic pathway|L-arginine catabolism
5	CATECHOL-ORTHO-CLEAVAGE-PWY	-0.069207967	0.398632341	0.645356652	0.945254434	0.033266718	catechol degradation, ortho-cleavage	catechol degradation to beta-ketoadipate|catechol degradation, ortho-cleavage
6	CENTFERM-PWY	-0.009068111	0.354556947	0.274138549	0.842946232	0.005280392	acetobutylicum fermentation	pyruvate fermentation to butanoate|central fermentation pathway|acetobutylicum fermentation|pyruvate fermentation to butyrate|pyruvic acid fermentation to butanoic acid
7	COLANSYN-PWY	-0.005313226	0.373750144	0.303455453	0.868986071	0.015712375	colanic acid building blocks biosynthesis	colanic acid building blocks biosynthesis
8	ECASYN-PWY	-0.190587513	0.356970463	0.115603602	0.615467065	0.005389512	ECA biosynthesis	enterobacterial common antigen biosynthesis|ECA biosynthesis
9	ENTBACSYN-PWY	-0.176414989	0.342029652	0.045672367	0.474073654	0.003609399	enterobactin biosynthesis	enterobactin biosynthesis
10	FAO-PWY	-0.014274755	0.363751293	0.392260993	0.904699323	0.008261964	fatty acid beta-oxidation I (generic)	fatty acid beta-oxidation I (generic)
11	FERMENTATION-PWY	-0.006128069	0.393977704	0.166153011	0.728241795	0.04528961	fermentation	mixed acid fermentation|fermentation
12	GALACTARDEG-PWY	0.072864264	0.35582117	0.055939638	0.474073654	0.005280392	D-galactarate catabolism	D-galactarate degradation I|D-galactarate catabolism
13	GLUCARGALACTSUPER-PWY	0.072864264	0.35582117	0.055939638	0.474073654	0.005280392	aldarate catabolism	superpathway of D-glucarate and D-galactarate degradation|D-glucarate and D-galactarate catabolism super-pathway|aldarate catabolism
14	GLUCOSE1PMETAB-PWY	-0.045450274	0.336398115	0.105217687	0.590845997	0.003087708	glucose and glucose-1-phosphate degradation	glucose and glucose-1-phosphate degradation
15	GLYCOL-GLYOXDEG-PWY	-0.016373358	0.350994139	0.193986813	0.728241795	0.005189608	superpathway of glycol metabolism and degradation	superpathway of glycol metabolism and degradation
16	GLYCOLYSIS-E-D	-0.007861072	0.384093782	0.419792707	0.904699323	0.027349444	superpathway of glycolysis and the Entner-Doudoroff pathway	superpathway of glycolysis and the Entner-Doudoroff pathway
17	GLYCOLYSIS-TCA-GLYOX-BYPASS	-0.013511448	0.353407654	0.207175455	0.744165278	0.005280392	superpathway of glycolysis, pyruvate dehydrogenase, TCA, and glyoxylate bypass	superpathway of glycolysis, pyruvate dehydrogenase, TCA, and glyoxylate bypass
18	GLYOXYLATE-BYPASS	-0.019663418	0.34915527	0.149386414	0.723949544	0.005189608	glyoxylate cycle	glyoxylate cycle|glyoxylate bypass|glyoxylate shunt
19	HCAMHPDEG-PWY	-0.275162116	0.352890472	0.058210156	0.474073654	0.00519264	3-phenylpropionate and 3-(3-hydroxyphenyl)propionate degradation to 2-oxopent-4-enoate	3-phenylpropanoate and 3-(3-hydroxyphenyl)propanoate degradation to 2-hydroxypentadienoate|3-phenylpropionate and 3-(3-hydroxyphenyl)propionate degradation to 2-oxopent-4-enoate
20	HEME-BIOSYNTHESIS-II	-0.013733706	0.348925411	0.204445934	0.743082337	0.005189608	heme b biosynthesis I (aerobic)	heme b biosynthesis I (aerobic)
21	HEMESYN2-PWY	-0.018345929	0.365130445	0.191802243	0.728241795	0.008972334	heme b biosynthesis II (oxygen-independent)	heme b biosynthesis II (oxygen-independent)
22	HSERMETANA-PWY	-0.00621878	0.378921963	0.141109334	0.711191043	0.020446067	L-methionine biosynthesis III	L-methionine biosynthesis III|L-methionine biosynthesis by sulfhydrylation
23	KDO-NAGLIPASYN-PWY	0.054383228	0.333754741	0.042903018	0.474073654	0.002730202	superpathway of (Kdo)<SUB>2</SUB>-lipid A biosynthesis	superpathway of (Kdo)<SUB>2</SUB>-lipid A biosynthesis
24	KETOGLUCONMET-PWY	-0.061858711	0.365130445	0.105820117	0.590845997	0.008972334	ketogluconate metabolism	ketogluconate metabolism
25	LACTOSECAT-PWY	-0.491490038	0.382025055	0.044324472	0.474073654	0.023807555	lactose degradation 1	lactose and galactose degradation I|lactose degradation 1|lactose 6-P degradation I|lactose 6-phosphate degradation|lactose 6-phosphate degradation
26	LPSSYN-PWY	-0.228022205	0.357774968	0.550914064	0.945254434	0.005189608	superpathway of lipopolysaccharide biosynthesis	superpathway of lipopolysaccharide biosynthesis
27	METHGLYUT-PWY	-0.299736879	0.357200322	0.077891979	0.503915984	0.005389512	superpathway of methylglyoxal degradation	superpathway of methylglyoxal degradation
28	ORNARGDEG-PWY	-0.197209413	0.351338927	0.06226504	0.474073654	0.005189608	superpathway of L-arginine and L-ornithine degradation	superpathway of L-arginine and L-ornithine degradation
29	ORNDEG-PWY	-0.19585179	0.3473164	0.05265722	0.474073654	0.004777748	superpathway of ornithine degradation	superpathway of ornithine degradation
30	P105-PWY	-0.008262046	0.3549592	0.236058201	0.7827193	0.005280392	Krebs cycle	TCA cycle IV (2-oxoglutarate decarboxylase)|citric acid cycle|tricarboxylic acid cycle|Szent-Gyorgyi-Krebs cycle|Krebs cycle
31	P122-PWY	-0.019880137	0.353982301	0.01052236	0.474073654	0.005280392	phosphoketolase pathway	heterolactic fermentation|lactate heterofermentation|glucose fermentation to lactate|phosphoketolase pathway|lactic acid heterofermentation|glucose fermentation to lactic acid
32	P124-PWY	-0.019969601	0.362716929	0.008675392	0.474073654	0.007724911	Bifidum shunt	Bifidobacterium shunt|Bifidum fermentation|Bifidum pathway|fructose 6-phosphate pathway|Bifidum shunt|glucose fermentation to lactate (Bifidobacteria)|glucose fermentation to lactic acid (Bifidobacteria)
33	P162-PWY	-0.826244806	0.331628548	0.000370245	0.139952726	0.002576886	L-glutamate fermentation	L-glutamate degradation V (via hydroxyglutarate)|L-glutamate fermentation
34	P163-PWY	-0.228092823	0.370417193	0.375068475	0.904699323	0.013304724	3-keto-5-aminohexanoate pathway	L-lysine fermentation to acetate and butanoate|3-keto-5-aminohexanoate pathway|L-lysine fermentation to acetate and butyrate|L-lysine fermentation to acetic acid and butanoic acid
35	P221-PWY	1.113673266	0.617974945	0.110573635	0.597097627	0.017570026	octane oxidation	octane oxidation
36	P23-PWY	-0.019771802	0.324100678	0.056900361	0.474073654	0.002112092	carbon fixation	reductive TCA cycle I|reductive tricarboxylic acid cycle|reductive tricarboxylic acid pathway|reductive citric acid cycle|reverse citric acid cycle|carbon fixation|CO<SUB>2</SUB> fixation|reductive carboxylic acid cycle
37	P4-PWY	-0.005886129	0.376623377	0.175732566	0.728241795	0.018286953	superpathway of L-lysine, L-threonine and L-methionine biosynthesis I	superpathway of L-lysine, L-threonine and L-methionine biosynthesis I
38	P441-PWY	-0.00737077	0.384323641	0.275112845	0.842946232	0.02750013	sialic acid degradation	superpathway of N-acetylneuraminate degradation|N-acetylneuraminate catabolism|sialic acid degradation
39	POLYAMSYN-PWY	-0.006203355	0.375359154	0.463873289	0.904699323	0.017281615	spermidine biosynthesis	superpathway of polyamine biosynthesis I|spermidine biosynthesis|putrescine biosynthesis|polyamine biosynthesis I|aminopropylcadaverine biosynthesis
40	PPGPPMET-PWY	0.079396061	0.335708539	0.084121347	0.529964488	0.003079968	ppGpp metabolism	ppGpp metabolism|guanosine 3-diphosphate 5-diphosphate biosynthesis|ppGpp biosynthesis
41	PROTOCATECHUATE-ORTHO-CLEAVAGE-PWY	0.060981031	0.401218251	0.762023863	0.945254434	0.039722778	protocatechuate 3,4-cleavage	protocatechuate degradation II (ortho-cleavage pathway)|protocatechuate branch of the 3-oxoadipate pathway|protocatechuate branch of the 3-ketoadipate pathway|protocatechuate branch of the beta-ketoadipate pathway|protocatechuate degradation via ortho-cleavage|protocatechuate degradation via the beta-ketoadipate pathway|protocatechuate 3,4-cleavage
42	PRPP-PWY	-0.006369108	0.355476382	0.212618651	0.744165278	0.005280392	superpathway of histidine, purine, and pyrimidine biosynthesis	superpathway of histidine, purine, and pyrimidine biosynthesis
43	PWY-3781	-0.23258247	0.361222848	0.53546743	0.945254434	0.006632372	aerobic respiration I (cytochrome c)	aerobic respiration I (cytochrome c)
44	PWY-5022	-0.018991129	0.330306861	0.041344355	0.474073654	0.002576886	GABA degradation	4-aminobutanoate degradation V|GABA degradation|4-aminobutyrate degradation V|4-aminobutanoic acid degradation V
45	PWY-5177	-0.017144022	0.343293874	0.147681499	0.723949544	0.003905246	glutaryl-CoA degradation	glutaryl-CoA degradation
46	PWY-5265	-0.188791941	0.394897138	0.379699847	0.904699323	0.042101418	peptidoglycan biosynthesis II (staphylococci)	peptidoglycan biosynthesis II (staphylococci)
47	PWY-5304	0.005276649	0.621882542	0.298719056	0.861952696	0.020172147	superpathway of sulfur oxidation (Acidianus ambivalens)	superpathway of sulfur oxidation (Acidianus ambivalens)
48	PWY-5345	-0.011719387	0.357487645	0.15161931	0.725469611	0.005389512	superpathway of L-methionine biosynthesis (by sulfhydrylation)	superpathway of L-methionine biosynthesis (by sulfhydrylation)
49	PWY-5415	0.009499652	0.375703942	0.183146719	0.728241795	0.017281615	catechol degradation I (meta-cleavage pathway)	catechol degradation I (meta-cleavage pathway)
50	PWY-5417	-0.070285295	0.398632341	0.645860045	0.945254434	0.033266718	beta-ketoadipate pathway	catechol degradation III (ortho-cleavage pathway)|beta-ketoadipate pathway
51	PWY-5431	-0.070285295	0.398632341	0.645860045	0.945254434	0.033266718	beta-ketoadipate pathway	aromatic compounds degradation via beta-ketoadipate|beta-ketoadipate pathway
52	PWY-5505	0.002828431	0.609010459	0.394658713	0.904699323	0.039722778	L-glutamate and L-glutamine biosynthesis	L-glutamate and L-glutamine biosynthesis
53	PWY-5677	-0.014798146	0.355246523	0.100287279	0.590845997	0.005280392	succinate fermentation to butyrate	succinate fermentation to butanoate|succinate fermentation to butyrate|succinic acid fermentation to butanoic acid
54	PWY-5747	0.096368494	0.371681416	0.444120525	0.904699323	0.013913007	2-methylcitrate cycle II	2-methylcitrate cycle II
55	PWY-5837	-0.039977645	0.328467992	0.027204639	0.474073654	0.002576886	2-carboxy-1,4-naphthoquinol biosynthesis	2-carboxy-1,4-naphthoquinol biosynthesis
56	PWY-5838	-0.033740858	0.316860131	0.014696085	0.474073654	0.001613144	vitamin K2 biosynthesis I	superpathway of menaquinol-8 biosynthesis I|vitamin K2 biosynthesis I|superpathway of menaquinone-8 biosynthesis I
57	PWY-5840	-0.033709004	0.316860131	0.014559955	0.474073654	0.001613144	vitamin K2 biosynthesis	superpathway of menaquinol-7 biosynthesis|vitamin K2 biosynthesis|superpathway of menaquinone-7 biosynthesis
58	PWY-5845	-0.039859389	0.340995288	0.04730771	0.474073654	0.00345133	vitamin K2 biosynthesis	superpathway of menaquinol-9 biosynthesis|vitamin K2 biosynthesis|superpathway of menaquinone-9 biosynthesis
59	PWY-5850	-0.039853112	0.340995288	0.04730771	0.474073654	0.00345133	superpathway of menaquinol-6 biosynthesis I	superpathway of menaquinol-6 biosynthesis I|superpathway of menaquinone-6 biosynthesis I
60	PWY-5855	0.049454529	0.379266751	0.465792904	0.904699323	0.020446067	ubiquinol-7 biosynthesis (prokaryotic)	ubiquinol-7 biosynthesis (prokaryotic)|ubiquinone-7 biosynthesis (prokaryotic)
61	PWY-5856	0.049454529	0.379266751	0.465792904	0.904699323	0.020446067	Q9 biosynthesis	ubiquinol-9 biosynthesis (prokaryotic)|Q9 biosynthesis|ubiquinone-9 biosynthesis (prokaryotic)
62	PWY-5857	0.049454529	0.379266751	0.465792904	0.904699323	0.020446067	Q10 biosynthesis	ubiquinol-10 biosynthesis (prokaryotic)|Q10 biosynthesis|ubiquinone-10 biosynthesis (prokaryotic)
63	PWY-5860	-0.042582804	0.345132743	0.057540318	0.474073654	0.004263672	superpathway of demethylmenaquinone-6 biosynthesis	superpathway of demethylmenaquinol-6 biosynthesis I|superpathway of demethylmenaquinone-6 biosynthesis
64	PWY-5861	-0.035653173	0.319963223	0.018277965	0.474073654	0.001613144	superpathway of demethylmenaquinol-8 biosynthesis I	superpathway of demethylmenaquinol-8 biosynthesis I|superpathway of demethylmenaquinone-8 biosynthesis I
65	PWY-5862	-0.042589637	0.345132743	0.057540318	0.474073654	0.004263672	superpathway of demethylmenaquinol-9 biosynthesis	superpathway of demethylmenaquinol-9 biosynthesis|superpathway of demethylmenaquinone-9 biosynthesis
66	PWY-5863	-0.039107159	0.328697851	0.027486241	0.474073654	0.002576886	superpathway of phylloquinol biosynthesis	superpathway of phylloquinol biosynthesis|superpathway of phylloquinone biosynthesis
67	PWY-5896	-0.039853112	0.340995288	0.04730771	0.474073654	0.00345133	vitamin K2 biosynthesis	superpathway of menaquinol-10 biosynthesis|vitamin K2 biosynthesis|superpathway of menaquinone-10 biosynthesis
68	PWY-5897	-0.034504011	0.318239283	0.015585835	0.474073654	0.001613144	vitamin K2 biosynthesis	superpathway of menaquinol-11 biosynthesis|vitamin K2 biosynthesis|superpathway of menaquinone-11 biosynthesis
69	PWY-5898	-0.034504011	0.318239283	0.015585835	0.474073654	0.001613144	vitamin K2 biosynthesis	superpathway of menaquinol-12 biosynthesis|vitamin K2 biosynthesis|superpathway of menaquinone-12 biosynthesis
70	PWY-5899	-0.034504011	0.318239283	0.015585835	0.474073654	0.001613144	vitamin K2 biosynthesis	superpathway of menaquinol-13 biosynthesis|vitamin K2 biosynthesis|superpathway of menaquinone-13 biosynthesis
71	PWY-5910	-0.088714298	0.380645903	0.01696627	0.474073654	0.022250751	GGPP biosynthesis	superpathway of geranylgeranyldiphosphate biosynthesis I (via mevalonate)|GGPP biosynthesis
72	PWY-5913	-0.005078538	0.383059418	0.482893071	0.904699323	0.025695712	TCA cycle VI (obligate autotrophs)	partial TCA cycle (obligate autotrophs)|TCA cycle VI (obligate autotrophs)
73	PWY-5918	-0.011373286	0.351683715	0.17745549	0.728241795	0.005189608	superpathway of heme b biosynthesis from glutamate	superpathway of heme b biosynthesis from glutamate
74	PWY-5920	0.079377264	0.354901735	0.22640449	0.764115155	0.005280392	superpathway of heme b biosynthesis from glycine	superpathway of heme b biosynthesis from glycine
75	PWY-6071	-0.157228124	0.339673601	0.473187467	0.904699323	0.003171405	superpathway of phenylethylamine degradation	superpathway of phenylethylamine degradation
76	PWY-6143	-0.191071915	0.453281232	0.042216092	0.474073654	0.044195274	CMP-pseudaminate biosynthesis	CMP-pseudaminate biosynthesis|CMP-pseudaminic acid biosynthesis
77	PWY-6182	-0.053009271	0.404551201	0.825520311	0.945595992	0.044195274	superpathway of salicylate degradation	superpathway of salicylate degradation
78	PWY-6478	-0.002231778	0.356855534	0.313022415	0.877028004	0.005389512	GDP-D-glycero-alpha-D-manno-heptose biosynthesis	GDP-D-glycero-alpha-D-manno-heptose biosynthesis
79	PWY-6590	-0.006931936	0.355591311	0.279425997	0.842946232	0.005280392	acetobutylicum acidogenic fermentation	superpathway of Clostridium acetobutylicum acidogenic fermentation|acetobutylicum acidogenic fermentation
80	PWY-6629	-0.146066405	0.357774968	0.065688253	0.477287718	0.005389512	superpathway of L-tryptophan biosynthesis	superpathway of L-tryptophan biosynthesis
81	PWY-6690	-0.275162116	0.352890472	0.058210156	0.474073654	0.00519264	cinnamate and 3-hydroxycinnamate degradation to 2-hydroxypentadienoate	cinnamate and 3-hydroxycinnamate degradation to 2-hydroxypentadienoate
82	PWY-6708	0.049454529	0.379266751	0.465792904	0.904699323	0.020446067	ubiquinol-8 biosynthesis (prokaryotic)	ubiquinol-8 biosynthesis (prokaryotic)|ubiquinone-8 biosynthesis (prokaryotic)
83	PWY-6891	-0.009320471	0.392138835	0.210635253	0.744165278	0.042101418	thiazole biosynthesis II (aerobic bacteria)	thiazole biosynthesis II (aerobic bacteria)|2-(2-carboxy-4-methylthiazol-5-yl)ethyl phosphate biosynthesis
84	PWY-6895	-0.007377441	0.370532123	0.186242835	0.728241795	0.013335174	superpathway of vitamin B1 biosynthesis (Bacillus)	superpathway of thiamine diphosphate biosynthesis II|superpathway of thiamine diphosphate biosynthesis (Bacillus)|superpathway of vitamin B1 biosynthesis (Bacillus)
85	PWY-7184	-0.003225872	0.389265602	0.683048526	0.945254434	0.036378742	pyrimidine deoxyribonucleotides de novo biosynthesis I	pyrimidine deoxyribonucleotides de novo biosynthesis I
86	PWY-7200	-0.003221044	0.393173198	0.675695669	0.945254434	0.044195274	superpathway of pyrimidine deoxyribonucleoside salvage	superpathway of pyrimidine deoxyribonucleoside salvage
87	PWY-7234	-0.013254791	0.33226066	0.036468027	0.474073654	0.002576886	IMP biosynthesis I	inosine-5-phosphate biosynthesis III|IMP biosynthesis I
88	PWY-7254	-0.002448411	0.385013217	0.654197418	0.945254434	0.028560334	Krebs cycle	TCA cycle VII (acetate-producers)|tricarboxylic acid cycle|citric acid cycle|Krebs cycle|Szent-Gyorgyi-Krebs cycle|TCA cycle VII (acetic acid-producers)
89	PWY-7328	-0.015687209	0.346052178	0.020248097	0.474073654	0.004465053	superpathway of UDP-glucose-derived O-antigen building blocks biosynthesis	superpathway of UDP-glucose-derived O-antigen building blocks biosynthesis
90	PWY-7392	-0.01095011	0.371336628	0.145057681	0.721471098	0.013913007	taxadiene biosynthesis (engineered)	taxadiene biosynthesis (engineered)
91	PWY-7446	-0.185883199	0.360418343	0.072862864	0.491824334	0.006602141	sulfoglycolysis	sulfoquinovose degradation I|sulphoglycolysis|sulfoglycolysis
92	PWY-922	-0.093189331	0.380760832	0.017066652	0.474073654	0.022250751	MVA pathway	mevalonate pathway I|isoprenoid pathway|MVA pathway|isopentenyl diphosphate biosynthesis|dimethylallyl diphosphate biosynthesis
93	PWY0-1241	-0.010619264	0.360418343	0.293833068	0.861952696	0.006602141	ADP-L-glycero-beta-D-manno-heptose biosynthesis	ADP-L-glycero-beta-D-manno-heptose biosynthesis
94	PWY0-1261	-0.007286551	0.351913573	0.179535869	0.728241795	0.005189608	cell wall recycling I	anhydromuropeptides recycling I|1,6-anhydro-N-acetylmuramic acid recycling I|cell wall recycling I
95	PWY0-1277	-0.25810779	0.356051029	0.068595424	0.478381339	0.005280392	3-phenylpropanoate and 3-(3-hydroxyphenyl)propanoate degradation	3-phenylpropanoate and 3-(3-hydroxyphenyl)propanoate degradation|3-phenylpropionate and 3-(3-hydroxyphenyl)propionate degradation
96	PWY0-1338	-0.179890083	0.371911275	0.173250471	0.728241795	0.013959056	polymyxin resistance	polymyxin resistance|L-Ara4N-modified lipid A biosynthesis|4-amino-4-deoxy-L-arabinose-modified lipid A biosynthesis
97	PWY0-1415	-0.021062959	0.352775543	0.182172145	0.728241795	0.00519264	superpathway of heme b biosynthesis from uroporphyrinogen-III	superpathway of heme b biosynthesis from uroporphyrinogen-III
98	PWY0-1479	-0.010664935	0.35743018	0.223961953	0.762998604	0.005389512	tRNA processing	tRNA processing
99	PWY0-1533	0.025226921	0.373635214	0.077602831	0.503915984	0.015712375	methylphosphonate degradation I	methylphosphonate degradation I|carbon-phosphorus lyase pathway
100	PWY0-166	-0.002966869	0.393862774	0.568186719	0.945254434	0.04528961	superpathway of pyrimidine deoxyribonucleotides de novo biosynthesis (E. coli)	superpathway of pyrimidine deoxyribonucleotides de novo biosynthesis (E. coli)
101	PWY0-321	-0.156397429	0.340248247	0.481402378	0.904699323	0.003171405	phenylacetate degradation I (aerobic)	phenylacetate degradation I (aerobic)
102	PWY0-41	-0.119624733	0.356510746	0.057038293	0.474073654	0.005389512	allantoin degradation IV (anaerobic)	allantoin degradation IV (anaerobic)
103	PWY0-42	-0.038106726	0.371566487	0.329000991	0.877028004	0.013913007	2-methylcitrate cycle I	2-methylcitrate cycle I
104	PWY0-781	-0.011456763	0.349500057	0.049462347	0.474073654	0.005189608	aspartate superpathway	aspartate superpathway
105	REDCITCYC	-0.069249479	0.350419492	0.15683201	0.728241795	0.005189608	TCA cycle	TCA cycle VI (Helicobacter)|Krebs cycle|tricarboxylic acid cycle|TCA cycle|citric acid cycle
106	SO4ASSIM-PWY	-0.008092725	0.387426733	0.323134615	0.877028004	0.033266718	assimilatory sulfate reduction I	assimilatory sulfate reduction I
107	SULFATE-CYS-PWY	-0.006792128	0.38949546	0.328513268	0.877028004	0.036584628	superpathway of sulfate assimilation and cysteine biosynthesis	superpathway of sulfate assimilation and cysteine biosynthesis
108	TCA-GLYOX-BYPASS	-0.021277002	0.353752442	0.211343186	0.744165278	0.005280392	superpathway of glyoxylate bypass and TCA	superpathway of glyoxylate bypass and TCA
109	THREOCAT-PWY	-0.179140508	0.352890472	0.478570613	0.904699323	0.005189608	superpathway of L-threonine metabolism	superpathway of L-threonine metabolism
110	UBISYN-PWY	0.049721392	0.379266751	0.467066612	0.904699323	0.020446067	superpathway of ubiquinol-8 biosynthesis (prokaryotic)	superpathway of ubiquinol-8 biosynthesis (prokaryotic)|superpathway of ubiquinone-8 biosynthesis (prokaryotic)
