# Supplementary material for: Gut microbiome for predicting immune checkpoint blockade-associated adverse events
Source: Genome Med. 2024 Jan 19;16:16. doi: 10.1186/s13073-024-01285-9 (PMC10799412; doi:10.1186/s13073-024-01285-9)
Supplement: Supplementary file 1 — Additional file 1: Table S1. Sample information for downloaded raw data. Table S2. Clinical characteristics of reviewed studies. Table S3. Clinical characteristics of in-house cohorts. Table S4. Differential microbial species between irAEs and non-irAEs in the integrated anti-CTLA-4 datasets. Table S5. Differential microbial species between irAEs and non-irAEs in the integrated anti-PD-1/PD-L1 datasets. Table S6. Wilcox-rank sum test for species filtering between with blocking on the ‘Study’. Important species (all P value < 0.1) compared between irAEs and non-irAEs and between responders and non-responders, were showcased in the data sheet, respectively. Table S7. Fourteen Species and relative abundance for model classifier. Table S8. Wilcox-rank sum test for pathway from PICRUST2 output. Differential pathways (FDR < 0.005) were showcased in the data sheet. Table S9. Wilcox-rank sum test for EC number from PICRUST2 output. Differential EC (FDR < 0.005) were showcased in the data sheet. Table S10. Differential genes (FDR < 0.5) from the colon tissue RNA sequencing (N = 9) were showcased in the data sheet. Table S11. Differential KEGG pathways (FDR < 0.05) analyzed by gene set enrichment analysis (GSEA). [file 13073_2024_1285_MOESM1_ESM.zip › Additional file 1/Table.S9.csv]

ID	EC	fc	auroc	p.val	p.adj	description
1	EC:1.1.1.122	2.253052748	0.69141478	4.93E-06	0.008804252	D-threo-aldose 1-dehydrogenase
2	EC:1.1.1.125	0.052577876	0.666704976	9.71E-05	0.008804252	2-deoxy-D-gluconate 3-dehydrogenase
3	EC:1.1.1.130	0.074622031	0.646592346	0.000609012	0.010441871	3-dehydro-L-gulonate 2-dehydrogenase
4	EC:1.1.1.215	0.496768712	0.638489829	0.001197935	0.012568389	Gluconate 2-dehydrogenase
5	EC:1.1.1.251	0.825304081	0.644408689	0.000727489	0.010545819	Galactitol-1-phosphate 5-dehydrogenase
6	EC:1.1.1.264	0.548772629	0.635731525	0.001487416	0.013983181	L-idonate 5-dehydrogenase (NAD(P)(+))
7	EC:1.1.1.282	0.561910854	0.643087001	0.000808768	0.01104929	Quinate/shikimate dehydrogenase
8	EC:1.1.1.284	0.07620562	0.624525917	0.003595575	0.023874115	S-(hydroxymethyl)glutathione dehydrogenase
9	EC:1.1.1.30	-0.229187419	0.629525342	0.002443978	0.018849545	3-hydroxybutyrate dehydrogenase
10	EC:1.1.1.306	1.040097915	0.591771061	0.00885169	0.044220452	S-(hydroxymethyl)mycothiol dehydrogenase
11	EC:1.1.1.336	0.020413643	0.614527066	0.007412311	0.038991633	UDP-N-acetyl-D-mannosamine dehydrogenase
12	EC:1.1.1.346	0.053867227	0.646362487	0.000621474	0.010441871	2,5-didehydrogluconate reductase (2-dehydro-L-gulonate-forming)
13	EC:1.1.1.35	0.267881371	0.636306172	0.001435872	0.013633608	3-hydroxyacyl-CoA dehydrogenase
14	EC:1.1.1.350	0.696323194	0.656476267	0.000251223	0.008804252	Ureidoglycolate dehydrogenase (NAD(+))
15	EC:1.1.1.373	0.550263409	0.636421101	0.001406719	0.01342392	Sulfolactaldehyde 3-reductase
16	EC:1.1.1.380	0.447070306	0.617572693	0.005953869	0.033754471	L-gulonate 5-dehydrogenase
17	EC:1.1.1.381	0.297327004	0.640501092	0.001017376	0.011729029	3-hydroxy acid dehydrogenase
18	EC:1.1.1.61	0.047201922	0.651189518	0.000407886	0.009446045	4-hydroxybutyrate dehydrogenase
19	EC:1.1.1.79	0.468143483	0.643719113	0.000776796	0.010793522	Glyoxylate reductase (NADP(+))
20	EC:1.1.1.83	0.471208097	0.629410413	0.002471583	0.018849545	D-malate dehydrogenase (decarboxylating)
21	EC:1.1.1.88	0.087703127	0.617515228	0.005999611	0.033880514	Hydroxymethylglutaryl-CoA reductase
22	EC:1.1.1.93	0.471208097	0.629410413	0.002471583	0.018849545	Tartrate dehydrogenase
23	EC:1.1.2.3	0.312011941	0.658544995	0.000209318	0.008804252	L-lactate dehydrogenase (cytochrome)
24	EC:1.1.3.21	1.241743519	0.610332146	0.000221828	0.008804252	Glycerol-3-phosphate oxidase
25	EC:1.1.5.2	0.711666244	0.66182048	0.000153283	0.008804252	Quinoprotein glucose dehydrogenase (PQQ, quinone)
26	EC:1.1.5.4	0.317869072	0.65256867	0.000359874	0.009339284	Malate dehydrogenase (quinone)
27	EC:1.1.5.6	0.675740805	0.634697161	0.001624641	0.014283304	Formate dehydrogenase-N
28	EC:1.1.5.8	1.309176643	0.602631881	0.007910303	0.040599095	Quinate dehydrogenase (quinone)
29	EC:1.1.99.1	0.478624771	0.647281922	0.000572306	0.010441871	Choline dehydrogenase
30	EC:1.10.2.2	1.610664002	0.619871279	0.003768286	0.024438294	Quinol--cytochrome-c reductase
31	EC:1.10.3.12	1.333871216	0.590564303	0.008988465	0.044220452	Menaquinol oxidase (H(+)-transporting)
32	EC:1.11.1.19	0.984511709	0.59274796	0.008878444	0.044220452	Dye decolorizing peroxidase
33	EC:1.11.1.21	0.158852371	0.657395702	0.00023288	0.008804252	Catalase peroxidase
34	EC:1.11.1.6	0.022413636	0.615906218	0.006728831	0.036404703	Catalase
35	EC:1.11.1.9	0.017341744	0.61556143	0.006894171	0.036983138	Glutathione peroxidase
36	EC:1.12.99.6	0.027070761	0.635329272	0.001555631	0.014067345	Hydrogenase (acceptor)
37	EC:1.13.11.1	1.296141802	0.601022871	0.008942695	0.044220452	Catechol 1,2-dioxygenase
38	EC:1.13.11.16	0.813914773	0.645615447	0.000654335	0.010441871	3-carboxyethylcatechol 2,3-dioxygenase
39	EC:1.13.11.53	1.625623372	0.62148029	0.00206222	0.016971447	Acireductone dioxygenase (Ni(2+)-requiring)
40	EC:1.13.11.54	1.625623372	0.62148029	0.00206222	0.016971447	Acireductone dioxygenase (Fe(2+)-requiring)
41	EC:1.14.11.17	0.489648465	0.646879669	0.00059121	0.010441871	Taurine dioxygenase
42	EC:1.14.11.33	0.493276656	0.646075164	0.00063463	0.010441871	DNA oxidative demethylase
43	EC:1.14.11.47	0.165368363	0.634984485	0.001597088	0.014237115	50S ribosomal protein L16 3-hydroxylase
44	EC:1.14.12.17	0.05404386	0.633088151	0.001860117	0.015769473	Nitric oxide dioxygenase
45	EC:1.14.12.19	0.54125584	0.640213769	0.001028867	0.011729029	3-phenylpropanoate dioxygenase
46	EC:1.14.13.127	0.813914773	0.645615447	0.000654335	0.010441871	3-(3-hydroxy-phenyl)propanoic acid hydroxylase
47	EC:1.14.13.149	0.701895644	0.642339961	0.000867641	0.011285278	Phenylacetyl-CoA 1,2-epoxidase
48	EC:1.14.14.5	0.499815002	0.653373175	0.000333858	0.009339284	Alkanesulfonate monooxygenase
49	EC:1.14.99.46	0.714588692	0.661360763	0.00016005	0.008804252	Pyrimidine monooxygenase
50	EC:1.16.1.3	0.707513487	0.644696012	0.000711593	0.01044581	Aquacobalamin reductase
51	EC:1.16.1.9	0.818431975	0.651764165	0.000383604	0.009339284	Ferric-chelate reductase (NADPH)
52	EC:1.17.99.6	0.031696691	0.667049764	9.39E-05	0.008804252	Epoxyqueuosine reductase
53	EC:1.18.1.1	-1.504401981	0.382887024	0.00397743	0.025400982	Rubredoxin--NAD(+) reductase
54	EC:1.18.1.3	0.49427977	0.638202505	0.001226474	0.012718677	Ferredoxin--NAD(+) reductase
55	EC:1.2.1.16	0.053395183	0.621595219	0.004469223	0.027735474	Succinate-semialdehyde dehydrogenase (NAD(P)(+))
56	EC:1.2.1.19	0.526047716	0.65676359	0.000245335	0.008804252	Aminobutyraldehyde dehydrogenase
57	EC:1.2.1.22	0.036588406	0.609872428	0.010202148	0.048678087	Lactaldehyde dehydrogenase
58	EC:1.2.1.24	0.818431975	0.651994024	0.000375839	0.009339284	Succinate-semialdehyde dehydrogenase (NAD(+))
59	EC:1.2.1.39	0.520759702	0.644983335	0.000695075	0.01044581	Phenylacetaldehyde dehydrogenase
60	EC:1.2.1.4	1.277113962	0.594931617	0.001486603	0.013983181	Aldehyde dehydrogenase (NADP(+))
61	EC:1.2.1.58	1.348633046	0.610906792	0.00890459	0.044220452	Phenylglyoxylate dehydrogenase (acylating)
62	EC:1.2.1.71	0.730291771	0.667796805	8.67E-05	0.008804252	Succinylglutamate-semialdehyde dehydrogenase
63	EC:1.2.1.72	0.537520533	0.653143317	0.000340809	0.009339284	Erythrose-4-phosphate dehydrogenase
64	EC:1.2.1.8	0.284238932	0.649465579	0.000473958	0.009978856	Betaine-aldehyde dehydrogenase
65	EC:1.2.1.87	-0.040746997	0.3845535	0.006949967	0.037015988	Propanal dehydrogenase (CoA-propanoylating)
66	EC:1.2.1.91	2.053642418	0.657855419	0.000180815	0.008804252	3-oxo-5,6-dehydrosuberyl-CoA semialdehyde dehydrogenase
67	EC:1.2.4.1	0.039768532	0.671532008	6.06E-05	0.008804252	Pyruvate dehydrogenase (acetyl-transferring)
68	EC:1.2.4.2	0.044536515	0.625847604	0.003256637	0.022653309	Oxoglutarate dehydrogenase (succinyl-transferring)
69	EC:1.2.5.1	0.023753444	0.622916906	0.004054501	0.025495026	Pyruvate dehydrogenase (quinone)
70	EC:1.2.99.7	-0.046454464	0.354556947	0.000672437	0.01044581	Aldehyde dehydrogenase (FAD-independent)
71	EC:1.3.1.104	1.584793905	0.608091024	0.001290601	0.012931439	Enoyl-[acyl-carrier-protein] reductase
72	EC:1.3.1.28	0.704447845	0.657223308	0.000235222	0.008804252	2,3-dihydro-2,3-dihydroxybenzoate dehydrogenase
73	EC:1.3.1.34	0.09918396	0.673198483	5.13E-05	0.008804252	2,4-dienoyl-CoA reductase (NADPH)
74	EC:1.3.1.87	0.560072749	0.640213769	0.001028867	0.011729029	3-(cis-5,6-dihydroxycyclohexa-1,3-dien-1-yl)propanoate dehydrogenase
75	EC:1.3.3.11	1.303189921	0.607343983	0.004884482	0.029446448	Pyrroloquinoline-quinone synthase
76	EC:1.3.3.3	0.271696338	0.625905068	0.00323958	0.02261751	Coproporphyrinogen oxidase
77	EC:1.3.3.4	0.037004877	0.641650385	0.00092667	0.011653951	Protoporphyrinogen oxidase
78	EC:1.3.5.2	0.030355662	0.644408689	0.000734453	0.010566109	Dihydroorotate dehydrogenase (quinone)
79	EC:1.3.5.3	0.055753672	0.624410987	0.003627851	0.023921142	Protoporphyrinogen IX dehydrogenase (menaquinone)
80	EC:1.3.99.26	0.800843625	0.616538329	0.006330624	0.034645117	All-trans-zeta-carotene desaturase
81	EC:1.3.99.28	0.800843625	0.616538329	0.006330624	0.034645117	Phytoene desaturase (neurosporene-forming)
82	EC:1.3.99.29	0.800843625	0.616538329	0.006330624	0.034645117	Phytoene desaturase (zeta-carotene-forming)
83	EC:1.3.99.31	0.800843625	0.616538329	0.006330624	0.034645117	Phytoene desaturase (lycopene-forming)
84	EC:1.4.1.11	0.755523871	0.629180554	0.002505351	0.019018307	L-erythro-3,5-diaminohexanoate dehydrogenase
85	EC:1.4.3.10	1.053922173	0.595965981	0.006198291	0.034443691	Putrescine oxidase
86	EC:1.4.3.19	1.344865971	0.611998621	0.005791386	0.033126032	Glycine oxidase
87	EC:1.4.3.21	2.072425317	0.674060453	3.60E-05	0.008804252	Primary-amine oxidase
88	EC:1.4.7.1	-0.018131848	0.372830709	0.002946029	0.020953219	Glutamate synthase (ferredoxin)
89	EC:1.5.1.24	-0.328560862	0.446040685	0.006973258	0.037015988	N(5)-(carboxyethyl)ornithine synthase
90	EC:1.5.1.34	0.062172573	0.636708424	0.001391666	0.013347338	6,7-dihydropteridine reductase
91	EC:1.5.1.39	0.033807976	0.619583956	0.005174491	0.030803633	FMN reductase (NAD(P)H)
92	EC:1.5.1.41	0.707513487	0.644696012	0.000711593	0.01044581	Riboflavin reductase (NAD(P)H)
93	EC:1.6.1.1	0.533474268	0.651476842	0.000395381	0.009403959	NAD(P)(+) transhydrogenase (Si-specific)
94	EC:1.6.1.2	0.062227435	0.655959085	0.000265896	0.008898662	NAD(P)(+) transhydrogenase (Re/Si-specific)
95	EC:1.6.5.2	0.046016714	0.660613723	0.000173155	0.008804252	NAD(P)H dehydrogenase (quinone)
96	EC:1.6.5.5	0.120707943	0.629812665	0.002403505	0.018849545	NADPH:quinone reductase
97	EC:1.7.1.15	0.275071839	0.641880244	0.0009073	0.011563504	Nitrite reductase (NADH)
98	EC:1.7.1.7	0.052161183	0.639236869	0.001132076	0.012145834	GMP reductase
99	EC:1.7.2.1	1.180814119	0.596138375	0.010238949	0.048731237	Nitrite reductase (NO-forming)
100	EC:1.7.2.2	0.020778159	0.618089875	0.005761932	0.033057124	Nitrite reductase (cytochrome; ammonia-forming)
101	EC:1.7.99.4	0.033655351	0.62395127	0.003754617	0.024438294	Nitrate reductase
102	EC:1.8.1.2	0.086580694	0.650270084	0.000442311	0.009544862	Assimilatory sulfite reductase (NADPH)
103	EC:1.8.1.7	0.066901811	0.633260545	0.001834889	0.015625354	Glutathione-disulfide reductase
104	EC:1.8.4.12	0.014621942	0.611883692	0.008898607	0.044220452	Peptide-methionine (R)-S-oxide reductase
105	EC:1.8.99.2	-0.02329391	0.363176646	0.001378886	0.013347338	Adenylyl-sulfate reductase
106	EC:1.9.3.1	1.414256393	0.639409263	0.001065402	0.011831571	Cytochrome-c oxidase
107	EC:2.1.1.14	0.014210216	0.610964257	0.009474844	0.046253801	5-methyltetrahydropteroyltriglutamate--homocysteine S-methyltransferase
108	EC:2.1.1.166	0.048386454	0.652396276	0.000366443	0.009339284	23S rRNA (uridine(2552)-2'-O)-methyltransferase
109	EC:2.1.1.172	0.038111195	0.637742788	0.001279537	0.012931439	16S rRNA (guanine(1207)-N(2))-methyltransferase
110	EC:2.1.1.173	0.100799765	0.671761866	5.92E-05	0.008804252	23S rRNA (guanine(2445)-N(2))-methyltransferase
111	EC:2.1.1.174	0.824297398	0.655499368	0.000274218	0.008898662	23S rRNA (guanine(1835)-N(2))-methyltransferase
112	EC:2.1.1.178	0.080994229	0.624296058	0.003658366	0.024038882	16S rRNA (cytosine(1407)-C(5))-methyltransferase
113	EC:2.1.1.181	0.028039833	0.620158602	0.004963412	0.029639999	23S rRNA (adenine(1618)-N(6))-methyltransferase
114	EC:2.1.1.186	0.0778071	0.630272382	0.002320005	0.018357037	23S rRNA (cytidine(2498)-2'-O)-methyltransferase
115	EC:2.1.1.189	0.479753414	0.645615447	0.000660588	0.01044581	23S rRNA (uracil(747)-C(5))-methyltransferase
116	EC:2.1.1.200	0.320034018	0.659924147	0.000184205	0.008804252	tRNA (cytidine(32)/uridine(32)-2'-O)-methyltransferase
117	EC:2.1.1.222	0.047760848	0.614297207	0.007531804	0.039357163	2-polyprenyl-6-hydroxyphenol methylase
118	EC:2.1.1.245	-0.03521005	0.389782784	0.009967072	0.04781918	Co-methyltransferase
119	EC:2.1.1.258	-0.039574182	0.389265602	0.009623658	0.046739964	Co-methyltransferase
120	EC:2.1.1.264	0.100799765	0.671761866	5.92E-05	0.008804252	23S rRNA (guanine(2069)-N(7))-methyltransferase
121	EC:2.1.1.266	0.028832597	0.621307896	0.004564382	0.028163466	23S rRNA (adenine(2030)-N(6))-methyltransferase
122	EC:2.1.1.294	0.951556372	0.579013906	0.004597512	0.028163466	3-phospho-methyltransferase
123	EC:2.1.1.298	0.050118617	0.635041949	0.001591915	0.014237115	Ribosomal protein L3 N(5)-glutamine methyltransferase
124	EC:2.1.1.34	0.039019548	0.631076888	0.002179055	0.017534008	tRNA (guanosine(18)-2'-O)-methyltransferase
125	EC:2.1.1.35	0.127085826	0.686702678	1.27E-05	0.008804252	tRNA (uracil(54)-C(5))-methyltransferase
126	EC:2.1.1.64	0.047760848	0.614297207	0.007531804	0.039357163	3-demethylubiquinol 3-O-methyltransferase
127	EC:2.1.1.77	0.067362851	0.631938858	0.002036583	0.016962595	Protein-L-isoaspartate(D-aspartate) O-methyltransferase
128	EC:2.3.1.109	0.728454102	0.669003563	7.70E-05	0.008804252	Arginine N-succinyltransferase
129	EC:2.3.1.117	0.026231075	0.661648086	0.000157172	0.008804252	2,3,4,5-tetrahydropyridine-2,6-dicarboxylate N-succinyltransferase
130	EC:2.3.1.118	0.073330018	0.62395127	0.003754025	0.024438294	N-hydroxyarylamine O-acetyltransferase
131	EC:2.3.1.12	0.041325985	0.677393403	3.36E-05	0.008804252	Dihydrolipoyllysine-residue acetyltransferase
132	EC:2.3.1.157	0.013054644	0.614527066	0.007412311	0.038991633	Glucosamine-1-phosphate N-acetyltransferase
133	EC:2.3.1.16	0.268785357	0.634869555	0.00161189	0.014237115	Acetyl-CoA C-acyltransferase
134	EC:2.3.1.168	1.286953321	0.594069647	0.006978264	0.037015988	Dihydrolipoyllysine-residue (2-methylpropanoyl)transferase
135	EC:2.3.1.169	-0.03983835	0.389208137	0.009586016	0.046676522	CO-methylating acetyl-CoA synthase
136	EC:2.3.1.174	2.003744192	0.668313987	6.85E-05	0.008804252	3-oxoadipyl-CoA thiolase
137	EC:2.3.1.193	0.488509985	0.646075164	0.000635045	0.010441871	tRNA(Met) cytidine acetyltransferase
138	EC:2.3.1.202	0.311825422	0.555453396	0.005556977	0.032446231	UDP-4-amino-4,6-dideoxy-N-acetyl-beta-L-altrosamine N-acetyltransferase
139	EC:2.3.1.203	0.345432052	0.617055511	0.006012498	0.033880514	UDP-N-acetylbacillosamine N-acetyltransferase
140	EC:2.3.1.204	1.033131716	0.611596368	0.006675636	0.036220095	Octanoyl-[GcvH]:protein N-octanoyltransferase
141	EC:2.3.1.210	0.702588165	0.641133203	0.000960927	0.011729029	dTDP-4-amino-4,6-dideoxy-D-galactose acyltransferase
142	EC:2.3.1.223	2.043648974	0.655039651	0.000237953	0.008804252	3-oxo-5,6-didehydrosuberyl-CoA thiolase
143	EC:2.3.1.242	0.694522703	0.637685324	0.001275843	0.012931439	Kdo(2)-lipid IV(A) palmitoleoyltransferase
144	EC:2.3.1.243	0.491934785	0.650557407	0.000429904	0.00950494	Lauroyl-Kdo(2)-lipid IV(A) myristoyltransferase
145	EC:2.3.1.31	0.03905179	0.613952419	0.007714967	0.039920225	Homoserine O-acetyltransferase
146	EC:2.3.1.40	0.087385614	0.656935984	0.000243202	0.008804252	Acyl-[acyl-carrier-protein]--phospholipid O-acyltransferase
147	EC:2.3.1.61	0.021751094	0.609929893	0.010162695	0.048611985	Dihydrolipoyllysine-residue succinyltransferase
148	EC:2.3.1.81	0.048770762	0.628548443	0.002650881	0.019511714	Aminoglycoside N(3')-acetyltransferase
149	EC:2.3.1.82	0.080854191	0.627054362	0.002964414	0.021005306	Aminoglycoside 6'-N-acetyltransferase
150	EC:2.3.2.13	1.286490781	0.596713021	0.001510056	0.013988279	Protein-glutamine gamma-glutamyltransferase
151	EC:2.3.2.2	0.028482433	0.624640846	0.003566033	0.023844707	Gamma-glutamyltransferase
152	EC:2.3.2.3	0.041138246	0.611768762	0.008968882	0.044220452	Lysyltransferase
153	EC:2.3.2.8	2.001844719	0.636880818	0.000969118	0.011729029	Arginyltransferase
154	EC:2.3.3.5	0.494019402	0.631536605	0.002089412	0.017102557	2-methylcitrate synthase
155	EC:2.3.3.9	0.273837705	0.648948397	0.000495676	0.009978856	Malate synthase
156	EC:2.4.1.12	0.065756188	0.627743937	0.002819352	0.020357223	Cellulose synthase (UDP-forming)
157	EC:2.4.1.180	0.038351168	0.621250431	0.004583533	0.028163466	Lipopolysaccharide N-acetylmannosaminouronosyltransferase
158	EC:2.4.1.20	-0.02077267	0.380990691	0.00539373	0.031809607	Cellobiose phosphorylase
159	EC:2.4.1.211	-0.023671181	0.373118032	0.003011137	0.021251502	1,3-beta-galactosyl-N-acetylhexosamine phosphorylase
160	EC:2.4.1.288	1.286115683	0.593782324	0.009853712	0.047492889	decaprenol beta-1,5/1,6-galactofuranosyltransferase
161	EC:2.4.1.325	0.702588165	0.641133203	0.000960927	0.011729029	TDP-N-acetylfucosamine:lipid II N-acetylfucosaminyltransferase
162	EC:2.4.1.4	-0.048443594	0.371394093	0.002639067	0.019500343	Amylosucrase
163	EC:2.4.1.44	2.144962341	0.651591771	0.000305296	0.009202495	Lipopolysaccharide 3-alpha-galactosyltransferase
164	EC:2.4.2.4	0.485488924	0.655614297	0.000273583	0.008898662	Thymidine phosphorylase
165	EC:2.4.2.43	0.702415487	0.639754051	0.001077533	0.011896717	Lipid IV(A) 4-amino-4-deoxy-L-arabinosyltransferase
166	EC:2.4.2.52	0.040762037	0.635214343	0.001570048	0.014130429	Triphosphoribosyl-dephospho-CoA synthase
167	EC:2.5.1.18	0.107628987	0.640041375	0.001058698	0.011831571	Glutathione transferase
168	EC:2.5.1.2	0.294117903	0.551488335	0.007866419	0.040483277	Thiamine pyridinylase
169	EC:2.5.1.32	0.432460084	0.614239743	0.007543974	0.039357163	15-cis-phytoene synthase
170	EC:2.5.1.39	0.037106006	0.639236869	0.001132076	0.012145834	4-hydroxybenzoate polyprenyltransferase
171	EC:2.5.1.48	0.028868488	0.620963108	0.004680927	0.028582255	Cystathionine gamma-synthase
172	EC:2.6.1.19	0.08106259	0.654005287	0.000317277	0.009269371	4-aminobutyrate--2-oxoglutarate transaminase
173	EC:2.6.1.22	0.313645885	0.667337088	9.11E-05	0.008804252	(S)-3-amino-2-methylpropionate transaminase
174	EC:2.6.1.81	0.825548472	0.653660499	0.000323782	0.009316101	Succinylornithine transaminase
175	EC:2.6.1.82	0.074586169	0.627916331	0.002782584	0.020168425	Putrescine aminotransferase
176	EC:2.6.1.87	0.675349533	0.633490403	0.001792207	0.015481757	UDP-4-amino-4-deoxy-L-arabinose aminotransferase
177	EC:2.6.1.92	0.311825422	0.555453396	0.005556977	0.032446231	UDP-4-amino-4,6-dideoxy-N-acetyl-beta-L-altrosamine transaminase
178	EC:2.7.1.12	0.060322511	0.617227905	0.006127502	0.034264825	Gluconokinase
179	EC:2.7.1.14	-0.038137798	0.377025629	0.004037094	0.025471021	Sedoheptulokinase
180	EC:2.7.1.16	0.042628904	0.639409263	0.001116107	0.012145834	Ribulokinase
181	EC:2.7.1.162	1.363428591	0.605792438	0.00832982	0.042294994	N-acetylhexosamine 1-kinase
182	EC:2.7.1.167	0.039344565	0.633490403	0.001801721	0.015481757	D-glycero-beta-D-manno-heptose-7-phosphate kinase
183	EC:2.7.1.168	0.046284455	0.634582232	0.001651592	0.014453328	D-glycero-alpha-D-manno-heptose-7-phosphate kinase
184	EC:2.7.1.170	0.044695653	0.64762671	0.000557224	0.010441871	Anhydro-N-acetylmuramic acid kinase
185	EC:2.7.1.181	0.951556372	0.579013906	0.004597512	0.028163466	Polymannosyl GlcNAc-diphospho-ditrans,octacis-undecaprenol kinase
186	EC:2.7.1.184	0.450624614	0.624410987	0.003608217	0.02387458	Sulfofructose kinase
187	EC:2.7.1.19	0.510327727	0.636765889	0.001379851	0.013347338	Phosphoribulokinase
188	EC:2.7.1.22	0.459535607	0.64073095	0.000997597	0.011729029	Ribosylnicotinamide kinase
189	EC:2.7.1.36	0.075751977	0.618492127	0.005595538	0.032446231	Mevalonate kinase
190	EC:2.7.1.52	-1.382602198	0.382484772	0.003588171	0.023874115	Fucokinase
191	EC:2.7.1.53	0.130200803	0.629582807	0.00244524	0.018849545	L-xylulokinase
192	EC:2.7.1.58	0.072355279	0.63061717	0.002258452	0.017944768	2-dehydro-3-deoxygalactonokinase
193	EC:2.7.1.59	0.494984747	0.644696012	0.000713566	0.01044581	N-acetylglucosamine kinase
194	EC:2.7.1.60	0.491503855	0.654982186	0.0002885	0.008898662	N-acylmannosamine kinase
195	EC:2.7.1.66	0.06001952	0.62061832	0.004799939	0.029121675	Undecaprenol kinase
196	EC:2.7.1.72	0.55091076	0.638489829	0.001188222	0.012537564	Streptomycin 6-kinase
197	EC:2.7.1.73	0.703059426	0.64159292	0.000924733	0.011653951	Inosine kinase
198	EC:2.7.1.87	0.560072749	0.640213769	0.001028867	0.011729029	Streptomycin 3''-kinase
199	EC:2.7.1.89	0.706867982	0.644638547	0.00071509	0.01044581	Thiamine kinase
200	EC:2.7.11.5	0.487765236	0.639236869	0.001127439	0.012145834	[Isocitrate dehydrogenase (NADP(+))] kinase
201	EC:2.7.14.1	0.034810975	0.618434663	0.005621238	0.032446231	Protein arginine kinase
202	EC:2.7.2.15	0.517373702	0.645098265	0.000687581	0.01044581	Propionate kinase
203	EC:2.7.4.23	0.486861594	0.658832318	0.000203581	0.008804252	Ribose 1,5-bisphosphate phosphokinase
204	EC:2.7.7.19	0.021961822	0.617055511	0.006203129	0.034443691	Polynucleotide adenylyltransferase
205	EC:2.7.7.42	0.045754337	0.654982186	0.00029053	0.008898662	[Glutamate--ammonia-ligase] adenylyltransferase
206	EC:2.7.7.56	0.025971932	0.661648086	0.000157172	0.008804252	tRNA nucleotidyltransferase
207	EC:2.7.7.58	0.516520554	0.663199632	0.000135157	0.008804252	(2,3-dihydroxybenzoyl)adenylate synthase
208	EC:2.7.7.59	0.046928892	0.654177681	0.000312405	0.009269371	[Protein-PII] uridylyltransferase
209	EC:2.7.7.61	0.038487492	0.628088725	0.002746125	0.020057277	Citrate lyase holo-[acyl-carrier protein] synthase
210	EC:2.7.7.63	0.016275932	0.623721411	0.00381946	0.024586963	Lipoate--protein ligase
211	EC:2.7.7.65	0.129256859	0.661705551	0.000156146	0.008804252	Diguanylate cyclase
212	EC:2.7.7.70	0.039344565	0.633490403	0.001801721	0.015481757	D-glycero-beta-D-manno-heptose 1-phosphate adenylyltransferase
213	EC:2.7.7.71	0.432591631	0.649982761	0.000452189	0.009648395	D-glycero-alpha-D-manno-heptose 1-phosphate guanylyltransferase
214	EC:2.7.7.75	0.155424801	0.628835766	0.002589726	0.019438299	Molybdopterin adenylyltransferase
215	EC:2.7.7.81	0.311825422	0.551201011	0.008219471	0.041861721	Pseudaminic acid cytidylyltransferase
216	EC:2.7.7.9	0.014281711	0.618434663	0.00562128	0.032446231	UTP--glucose-1-phosphate uridylyltransferase
217	EC:2.7.8.12	-0.023037355	0.386967015	0.008222444	0.041861721	CDP-glycerol glycerophosphotransferase
218	EC:2.7.8.33	0.020390992	0.635559131	0.001527147	0.0140047	N-acetylglucosaminephosphotransferase
219	EC:2.7.8.37	0.055455381	0.627571544	0.002856856	0.020549885	Alpha-D-ribose 1-methylphosphonate 5-triphosphate synthase
220	EC:2.8.1.12	0.046249109	0.643144466	0.000817422	0.011087742	Molybdopterin synthase
221	EC:2.8.1.2	0.030332906	0.635444202	0.001541328	0.0140047	3-mercaptopyruvate sulfurtransferase
222	EC:2.8.3.10	0.042344888	0.649005861	0.000494218	0.009978856	Citrate CoA-transferase
223	EC:2.8.3.12	1.068754918	0.651074589	0.000396165	0.009403959	Glutaconate CoA-transferase
224	EC:2.8.3.16	0.245906539	0.609470176	0.010466868	0.049444234	Formyl-CoA transferase
225	EC:2.8.3.21	0.127248076	0.624870705	0.003497095	0.023584266	L-carnitine CoA-transferase
226	EC:2.8.3.5	1.373885907	0.618721986	0.004400495	0.027398494	3-oxoacid CoA-transferase
227	EC:2.9.1.1	0.025767633	0.618664521	0.00552924	0.032446231	L-seryl-tRNA(Sec) selenium transferase
228	EC:3.1.1.32	0.035082623	0.622974371	0.004037271	0.025471021	Phospholipase A(1)
229	EC:3.1.1.4	0.035082623	0.622974371	0.004037271	0.025471021	Phospholipase A(2)
230	EC:3.1.1.45	0.248747197	0.640903344	0.000984777	0.011729029	Carboxymethylenebutenolidase
231	EC:3.1.11.1	0.065608227	0.631421676	0.002120989	0.017139861	Exodeoxyribonuclease I
232	EC:3.1.13.1	0.039742151	0.620273532	0.00492206	0.029485778	Exoribonuclease II
233	EC:3.1.13.5	0.058625502	0.67796805	3.17E-05	0.008804252	Ribonuclease D
234	EC:3.1.2.12	0.1216595	0.64578784	0.000652294	0.010441871	S-formylglutathione hydrolase
235	EC:3.1.2.28	0.119417288	0.63825997	0.001225576	0.012718677	1,4-dihydroxy-2-naphthoyl-CoA hydrolase
236	EC:3.1.2.6	0.100712394	0.623721411	0.003818598	0.024586963	Hydroxyacylglutathione hydrolase
237	EC:3.1.21.1	0.044799314	0.631421676	0.002121008	0.017139861	Deoxyribonuclease I
238	EC:3.1.21.7	0.503821054	0.632685898	0.001913081	0.016013563	Deoxyribonuclease V
239	EC:3.1.26.12	0.040048785	0.65095966	0.000416266	0.00950494	Ribonuclease E
240	EC:3.1.27.6	0.818431975	0.651764165	0.000383604	0.009339284	Enterobacter ribonuclease
241	EC:3.1.3.10	0.528699505	0.654924721	0.000290314	0.008898662	Glucose-1-phosphatase
242	EC:3.1.3.23	0.0733806	0.63998391	0.001064374	0.011831571	Sugar-phosphatase
243	EC:3.1.3.27	0.023665222	0.6154465	0.00695009	0.037015988	Phosphatidylglycerophosphatase
244	EC:3.1.3.4	0.496867995	0.646075164	0.000634153	0.010441871	Phosphatidate phosphatase
245	EC:3.1.3.41	0.052523127	0.613952419	0.007714887	0.039920225	4-nitrophenylphosphatase
246	EC:3.1.3.70	0.560723793	0.640443627	0.001009402	0.011729029	Mannosyl-3-phosphoglycerate phosphatase
247	EC:3.1.3.81	0.496867995	0.646075164	0.000634153	0.010441871	Diacylglycerol diphosphate phosphatase
248	EC:3.1.3.82	0.035149752	0.652108953	0.00037594	0.009339284	D-glycero-beta-D-manno-heptose 1,7-bisphosphate 7-phosphatase
249	EC:3.1.3.83	0.035149752	0.652108953	0.00037594	0.009339284	D-glycero-alpha-D-manno-heptose-1,7-bisphosphate 7-phosphatase
250	EC:3.1.4.14	0.702969834	0.641190668	0.000956327	0.011729029	[Acyl-carrier-protein] phosphodiesterase
251	EC:3.1.4.52	0.537630043	0.642512355	0.000850396	0.01128065	Cyclic-guanylate-specific phosphodiesterase
252	EC:3.1.6.1	0.020537729	0.614182278	0.007592632	0.039502488	Arylsulfatase
253	EC:3.1.7.2	0.195650282	0.664233996	0.000122889	0.008804252	Guanosine-3',5'-bis(diphosphate) 3'-diphosphatase
254	EC:3.2.1.10	-0.019742533	0.357889898	0.000891695	0.011441405	Oligo-1,6-glucosidase
255	EC:3.2.1.141	0.949675896	0.575680956	0.00595458	0.033754471	4-alpha-D-((1->4)-alpha-D-glucano)trehalose trehalohydrolase
256	EC:3.2.1.17	0.053296099	0.662337662	0.0001473	0.008804252	Lysozyme
257	EC:3.2.1.183	2.059993888	0.630961958	0.001528216	0.0140047	UDP-N-acetylglucosamine 2-epimerase (hydrolyzing)
258	EC:3.2.1.26	-0.011748318	0.383634065	0.006513925	0.035443963	Beta-fructofuranosidase
259	EC:3.2.1.28	0.056216149	0.656418802	0.000254994	0.008804252	Alpha,alpha-trehalase
260	EC:3.2.1.37	-0.030358005	0.371336628	0.002627574	0.019491434	Xylan 1,4-beta-xylosidase
261	EC:3.2.1.85	0.728905833	0.617055511	0.006134829	0.034264825	6-phospho-beta-galactosidase
262	EC:3.2.1.93	0.038807092	0.616940582	0.006253983	0.034624821	Alpha,alpha-phosphotrehalase
263	EC:3.2.2.20	0.015649353	0.619469027	0.005217715	0.030963879	DNA-3-methyladenine glycosylase I
264	EC:3.2.2.21	0.02077935	0.632800827	0.001902896	0.016013563	DNA-3-methyladenine glycosylase II
265	EC:3.2.2.23	0.016514514	0.61556143	0.006894171	0.036983138	DNA-formamidopyrimidine glycosylase
266	EC:3.2.2.8	0.548249997	0.636938283	0.001348874	0.013272083	Ribosylpyrimidine nucleosidase
267	EC:3.3.1.1	0.02095671	0.627973796	0.002770438	0.020157323	Adenosylhomocysteinase
268	EC:3.3.2.1	0.704447845	0.657223308	0.000235222	0.008804252	Isochorismatase
269	EC:3.3.2.12	2.053642418	0.657855419	0.000180815	0.008804252	Oxepin-CoA hydrolase
270	EC:3.4.11.1	0.028202941	0.639696587	0.001089968	0.011964443	Leucyl aminopeptidase
271	EC:3.4.11.21	-0.016580489	0.374899437	0.003445165	0.0233656	Aspartyl aminopeptidase
272	EC:3.4.11.23	0.491934785	0.650557407	0.000429904	0.00950494	PepB aminopeptidase
273	EC:3.4.13.21	0.023211333	0.63751293	0.001303736	0.012931439	Dipeptidase E
274	EC:3.4.13.9	0.023201451	0.630847029	0.002218532	0.017776337	Xaa-Pro dipeptidase
275	EC:3.4.14.12	0.629072602	0.565682106	0.005709032	0.032852885	Xaa-Xaa-Pro tripeptidyl-peptidase
276	EC:3.4.17.13	0.019830749	0.629238019	0.002513741	0.019018307	Muramoyltetrapeptide carboxypeptidase
277	EC:3.4.17.19	0.033886804	0.612285944	0.008656441	0.043488312	Carboxypeptidase Taq
278	EC:3.4.19.13	0.028482433	0.624640846	0.003566033	0.023844707	Glutathione hydrolase
279	EC:3.4.21.105	-0.019918092	0.374899437	0.003445165	0.0233656	Rhomboid protease
280	EC:3.4.21.83	0.093610432	0.64751178	0.000562689	0.010441871	Oligopeptidase B
281	EC:3.4.23.51	0.464764763	0.644983335	0.000698006	0.01044581	HycI peptidase
282	EC:3.4.24.55	0.495812667	0.646017699	0.000637294	0.010441871	Pitrilysin
283	EC:3.4.24.70	0.049457265	0.650499943	0.0004335	0.00950494	Oligopeptidase A
284	EC:3.4.25.2	0.048922729	0.63751293	0.001303736	0.012931439	HslU--HslV peptidase
285	EC:3.5.1.110	0.714588692	0.661360763	0.00016005	0.008804252	Peroxyureidoacrylate/ureidoacrylate amidohydrolase
286	EC:3.5.1.118	0.16494681	0.646132628	0.000633294	0.010441871	Gamma-glutamyl hercynylcysteine S-oxide hydrolase
287	EC:3.5.1.19	0.038519708	0.629582807	0.002447613	0.018849545	Nicotinamidase
288	EC:3.5.1.78	0.694799164	0.644006436	0.000753728	0.010681563	Glutathionylspermidine amidase
289	EC:3.5.1.94	0.696850139	0.648028962	0.000533466	0.010394081	Gamma-glutamyl-gamma-aminobutyrate hydrolase
290	EC:3.5.1.96	0.730291771	0.667796805	8.67E-05	0.008804252	Succinylglutamate desuccinylase
291	EC:3.5.3.23	0.727403802	0.665670613	0.000106433	0.008804252	N-succinylarginine dihydrolase
292	EC:3.5.3.26	0.680626798	0.651074589	0.000407794	0.009446045	(S)-ureidoglycine aminohydrolase
293	EC:3.5.3.6	0.026408862	0.628663372	0.002627597	0.019491434	Arginine deiminase
294	EC:3.5.3.8	0.993549993	0.633950121	0.001713358	0.01492508	Formimidoylglutamase
295	EC:3.5.4.13	0.034704384	0.635444202	0.001541328	0.0140047	dCTP deaminase
296	EC:3.5.99.2	0.021981515	0.62222733	0.004266333	0.026650544	Aminopyrimidine aminohydrolase
297	EC:3.6.1.15	-0.048796205	0.377600276	0.004211888	0.026397281	Nucleoside-triphosphate phosphatase
298	EC:3.6.1.25	0.527538081	0.63320308	0.001833571	0.015625354	Triphosphatase
299	EC:3.6.1.26	0.695475578	0.649063326	0.000487441	0.009978856	CDP-diacylglycerol diphosphatase
300	EC:3.6.1.41	0.047350068	0.643719113	0.00077868	0.010793522	Bis(5'-nucleosyl)-tetraphosphatase (symmetrical)
301	EC:3.6.1.45	0.484943653	0.647109528	0.0005809	0.010441871	UDP-sugar diphosphatase
302	EC:3.6.1.63	0.068006672	0.625215492	0.003415364	0.0233656	Alpha-D-ribose 1-methylphosphonate 5-triphosphate diphosphatase
303	EC:3.6.1.65	0.697006723	0.648488679	0.000512532	0.010138526	(d)CTP diphosphatase
304	EC:3.6.1.8	0.062869664	0.652453741	0.000364571	0.009339284	ATP diphosphatase
305	EC:3.6.3.20	0.074211697	0.659866682	0.000185629	0.008804252	Glycerol-3-phosphate-transporting ATPase
306	EC:3.6.3.24	0.4931125	0.642282496	0.000873667	0.011286354	Nickel-transporting ATPase
307	EC:3.6.3.25	-0.017040936	0.381565337	0.00562128	0.032446231	Sulfate-transporting ATPase
308	EC:3.6.3.28	0.043746604	0.640960809	0.000981513	0.011729029	Phosphonate-transporting ATPase
309	EC:3.6.3.32	0.023017992	0.61038961	0.009851675	0.047492889	Quaternary-amine-transporting ATPase
310	EC:3.6.3.33	0.707513487	0.644696012	0.000711593	0.01044581	Vitamin B12-transporting ATPase
311	EC:3.6.3.36	0.500211172	0.645385588	0.000672207	0.01044581	Taurine-transporting ATPase
312	EC:3.6.3.40	-0.028447192	0.390472359	0.01044191	0.049444234	Teichoic-acid-transporting ATPase
313	EC:3.6.3.41	0.04159919	0.63492702	0.001606649	0.014237115	Heme-transporting ATPase
314	EC:3.7.1.14	0.818667421	0.647684174	0.000547345	0.010394081	2-hydroxy-6-oxonona-2,4-dienedioate hydrolase
315	EC:4.1.1.17	0.035057154	0.628203655	0.002722055	0.019958231	Ornithine decarboxylase
316	EC:4.1.1.18	0.100287151	0.666417653	9.98E-05	0.008804252	Lysine decarboxylase
317	EC:4.1.1.31	0.053418676	0.648890932	0.000499206	0.009978856	Phosphoenolpyruvate carboxylase
318	EC:4.1.1.33	0.087112891	0.617285369	0.006098682	0.034264491	Diphosphomevalonate decarboxylase
319	EC:4.1.1.41	0.560820174	0.640558556	0.000999798	0.011729029	Methylmalonyl-CoA decarboxylase
320	EC:4.1.1.47	0.415369143	0.615159177	0.007053008	0.037308252	Tartronate-semialdehyde synthase
321	EC:4.1.1.5	0.089551969	0.636708424	0.001391551	0.013347338	Acetolactate decarboxylase
322	EC:4.1.1.73	0.471208097	0.629410413	0.002471583	0.018849545	Tartrate decarboxylase
323	EC:4.1.1.8	0.457336755	0.62061832	0.004782151	0.029106747	Oxalyl-CoA decarboxylase
324	EC:4.1.1.85	0.140254595	0.663142168	0.000136317	0.008804252	3-dehydro-L-gulonate-6-phosphate decarboxylase
325	EC:4.1.2.20	0.037614635	0.631421676	0.002121047	0.017139861	2-dehydro-3-deoxyglucarate aldolase
326	EC:4.1.2.21	0.480358895	0.646247558	0.000625707	0.010441871	2-dehydro-3-deoxy-6-phosphogalactonate aldolase
327	EC:4.1.2.22	0.029405034	0.637627859	0.001291578	0.012931439	Fructose-6-phosphate phosphoketolase
328	EC:4.1.2.52	0.033277744	0.625158028	0.003430023	0.0233656	4-hydroxy-2-oxoheptanedioate aldolase
329	EC:4.1.2.53	0.819812181	0.647914033	0.000536521	0.010394081	2-keto-3-deoxy-L-rhamnonate aldolase
330	EC:4.1.2.57	0.560723793	0.640443627	0.001009402	0.011729029	Sulfofructosephosphate aldolase
331	EC:4.1.2.9	0.029405034	0.637627859	0.001291578	0.012931439	Phosphoketolase
332	EC:4.1.3.1	0.4812873	0.638604758	0.001188395	0.012537564	Isocitrate lyase
333	EC:4.1.3.30	0.285257795	0.629123089	0.002531085	0.019073536	Methylisocitrate lyase
334	EC:4.1.3.34	0.023650697	0.620388461	0.004881169	0.029446448	Citryl-CoA lyase
335	EC:4.1.3.4	1.125880998	0.605160326	0.009971772	0.04781918	Hydroxymethylglutaryl-CoA lyase
336	EC:4.1.3.40	0.479163746	0.638892081	0.001161984	0.012396677	Chorismate lyase
337	EC:4.1.99.1	0.018643112	0.609700034	0.010321459	0.049001127	Tryptophanase
338	EC:4.1.99.3	0.149430486	0.63578899	0.001497947	0.013988279	Deoxyribodipyrimidine photo-lyase
339	EC:4.2.1.104	0.462257858	0.629985059	0.002362283	0.018614006	Cyanase
340	EC:4.2.1.109	1.606424831	0.611481439	0.005927021	0.033754471	Methylthioribulose 1-phosphate dehydratase
341	EC:4.2.1.113	0.077643478	0.65774049	0.000225941	0.008804252	o-succinylbenzoate synthase
342	EC:4.2.1.12	0.46878902	0.646879669	0.000592898	0.010441871	Phosphogluconate dehydratase
343	EC:4.2.1.120	0.02312356	0.612573267	0.008487131	0.042864526	4-hydroxybutanoyl-CoA dehydratase
344	EC:4.2.1.130	0.790924641	0.642397426	0.000858662	0.01128065	D-lactate dehydratase
345	EC:4.2.1.149	0.470529664	0.62728422	0.002908267	0.020840755	Crotonobetainyl-CoA hydratase
346	EC:4.2.1.42	0.512454614	0.656476267	0.000251859	0.008804252	Galactarate dehydratase
347	EC:4.2.1.6	0.045754282	0.642627284	0.000853771	0.01128065	Galactonate dehydratase
348	EC:4.2.1.68	1.390363561	0.62642225	0.001914207	0.016013563	L-fuconate dehydratase
349	EC:4.2.1.79	0.783473246	0.624755775	0.003502245	0.023584266	2-methylcitrate dehydratase
350	EC:4.2.1.80	0.813914773	0.645615447	0.000654335	0.010441871	2-oxopent-4-enoate hydratase
351	EC:4.2.1.90	1.383144661	0.639754051	0.001031463	0.011729029	L-rhamnonate dehydratase
352	EC:4.2.1.99	0.153143662	0.626824503	0.003021541	0.021251502	2-methylisocitrate dehydratase
353	EC:4.2.99.20	0.088287516	0.661590622	0.000158021	0.008804252	2-succinyl-6-hydroxy-2,4-cyclohexadiene-1-carboxylate synthase
354	EC:4.2.99.21	1.997477994	0.675669463	3.29E-05	0.008804252	Isochorismate lyase
355	EC:4.3.1.18	0.076483686	0.638202505	0.001232352	0.012718677	D-serine ammonia-lyase
356	EC:4.3.1.2	0.256348555	0.647856568	0.000545714	0.010394081	Methylaspartate ammonia-lyase
357	EC:4.3.1.4	0.040814222	0.643374325	0.000801721	0.011032379	Formimidoyltetrahydrofolate cyclodeaminase
358	EC:4.3.1.7	0.106602864	0.613665096	0.007858119	0.040483277	Ethanolamine ammonia-lyase
359	EC:4.4.1.11	0.036963502	0.623893805	0.003770627	0.024438294	Methionine gamma-lyase
360	EC:4.4.1.15	0.036615997	0.636823354	0.001378886	0.013347338	D-cysteine desulfhydrase
361	EC:4.6.1.1	0.060647494	0.659464429	0.0001927	0.008804252	Adenylate cyclase
362	EC:4.6.1.13	1.142779603	0.603206528	0.009380902	0.045913232	Phosphatidylinositol diacylglycerol-lyase
363	EC:4.7.1.1	0.068006672	0.625215492	0.003415364	0.0233656	Alpha-D-ribose 1-methylphosphonate 5-phosphate C-P-lyase
364	EC:4.99.1.1	0.041657348	0.631766464	0.002064457	0.016971447	Ferrochelatase
365	EC:5.1.1.8	0.965305237	0.57930123	0.009281253	0.045542894	4-hydroxyproline epimerase
366	EC:5.1.2.3	0.511513731	0.6526836	0.000355114	0.009339284	3-hydroxybutyryl-CoA epimerase
367	EC:5.1.3.15	0.086915313	0.662912309	0.000139518	0.008804252	Glucose-6-phosphate 1-epimerase
368	EC:5.1.3.20	0.033877066	0.626019998	0.003214507	0.022525272	ADP-glyceromanno-heptose 6-epimerase
369	EC:5.1.3.22	0.112735236	0.635731525	0.001504502	0.013988279	L-ribulose-5-phosphate 3-epimerase
370	EC:5.1.3.24	0.561428231	0.642857143	0.000824626	0.011106137	N-acetylneuraminate epimerase
371	EC:5.1.3.6	0.022426995	0.61556143	0.006894171	0.036983138	UDP-glucuronate 4-epimerase
372	EC:5.3.1.22	0.044187394	0.6526836	0.000357175	0.009339284	Hydroxypyruvate isomerase
373	EC:5.3.1.23	0.017863426	0.619354097	0.005261226	0.031124821	S-methyl-5-thioribose-1-phosphate isomerase
374	EC:5.3.1.26	1.072440418	0.623146765	0.003324934	0.02304398	Galactose-6-phosphate isomerase
375	EC:5.3.1.28	0.026936137	0.640156304	0.001049312	0.011831571	D-sedoheptulose 7-phosphate isomerase
376	EC:5.3.1.31	0.799919872	0.641363062	0.00093793	0.01171796	Sulfoquinovose isomerase
377	EC:5.3.3.14	0.086041203	0.660268935	0.000178813	0.008804252	Trans-2-decenoyl-[acyl-carrier-protein] isomerase
378	EC:5.3.3.18	0.059823186	0.629525342	0.002458447	0.018849545	2-(1,2-epoxy-1,2-dihydrophenyl)acetyl-CoA isomerase
379	EC:5.3.3.2	0.034727135	0.628778301	0.002604456	0.019471896	Isopentenyl-diphosphate Delta-isomerase
380	EC:5.3.3.3	0.02312356	0.612573267	0.008487131	0.042864526	Vinylacetyl-CoA Delta-isomerase
381	EC:5.3.3.4	1.296141802	0.601022871	0.008942695	0.044220452	Muconolactone Delta-isomerase
382	EC:5.3.3.8	0.532460172	0.650385013	0.000435455	0.00950494	Dodecenoyl-CoA isomerase
383	EC:5.4.2.7	-0.014023985	0.383404206	0.006408804	0.034972179	Phosphopentomutase
384	EC:5.4.3.3	0.749790405	0.630674635	0.002230777	0.017799349	Beta-lysine 5,6-aminomutase
385	EC:5.4.99.1	0.244631339	0.642512355	0.000861345	0.01128065	Methylaspartate mutase
386	EC:5.4.99.15	0.95730832	0.580335594	0.003958758	0.025397574	(1->4)-alpha-D-glucan 1-alpha-D-glucosylmutase
387	EC:5.4.99.20	0.091002344	0.643891507	0.000767378	0.010793522	23S rRNA pseudouridine(2457) synthase
388	EC:5.4.99.27	0.175092228	0.655441903	0.000278397	0.008898662	tRNA pseudouridine(13) synthase
389	EC:5.4.99.62	0.043010182	0.623146765	0.003986041	0.025400982	D-ribose pyranase
390	EC:5.5.1.1	1.291050458	0.601482588	0.008635986	0.043488312	Muconate cycloisomerase
391	EC:6.2.1.13	-1.045008678	0.409148374	0.007989038	0.040892679	Acetate--CoA ligase (ADP-forming)
392	EC:6.2.1.17	0.486181401	0.637398	0.001307444	0.012931439	Propionate--CoA ligase
393	EC:6.2.1.20	0.086738148	0.656591196	0.000250985	0.008804252	Long-chain-fatty-acid--[acyl-carrier-protein] ligase
394	EC:6.2.1.22	0.032374472	0.620330996	0.004901595	0.029456101	[Citrate (pro-3S)-lyase] ligase
395	EC:6.2.1.5	0.018837488	0.62728422	0.002920338	0.020848578	Succinate--CoA ligase (ADP-forming)
396	EC:6.3.1.11	0.697069785	0.648833467	0.000497337	0.009978856	Glutamate--putrescine ligase
397	EC:6.3.1.5	0.054675321	0.65774049	0.000225942	0.008804252	NAD(+) synthase
398	EC:6.3.1.8	0.694799164	0.644006436	0.000753728	0.010681563	Glutathionylspermidine synthase
399	EC:6.3.2.2	0.052414416	0.656591196	0.000251017	0.008804252	Glutamate--cysteine ligase
400	EC:6.3.2.3	0.271203345	0.625100563	0.003442036	0.0233656	Glutathione synthase
401	EC:6.3.2.35	0.025428228	0.610447075	0.009813304	0.047492889	D-alanine--D-serine ligase
402	EC:6.3.4.18	0.034160055	0.666360188	0.000100399	0.008804252	5-(carboxyamino)imidazole ribonucleotide synthase
